# Supplementary material for: Identification of Gradient Promoters of Gluconobacter oxydans and Their Applications in the Biosynthesis of 2-Keto-L-Gulonic Acid
Source: Front Bioeng Biotechnol. 2021 Apr 9;9:673844. doi: 10.3389/fbioe.2021.673844 (PMC8064726; doi:10.3389/fbioe.2021.673844)
Supplement: Supplementary file 2 [file Table_1.XLSX]

## Sheet: Table. S1
Primer	Sequence (5'-3')	Products
mcherry-F	CACAGATGCGTAAGGAGAAAATGGTGAGCAAGGGCGAGGA	mCherry
mcherry-R	CTGGCGTAATAGCGAAGAGGTTACTTGTACAGCTCGTCCATGCCG
p2-5-F1	CCTCTTCGCTATTACGCCAGCTG	p2-5
p2-5-R1	TTTCTCCTTACGCATCTGTGCGG
p2-5-F2	ATGGTGAGCAAGGGCGAGGA	p2-5-mCherry
p2-5-R1	TTTCTCCTTACGCATCTGTGCGG
P0034-F	CACAGATGCGTAAGGAGAAACGTGCCACGCTGCTCATGGATCATC	P0034
P0034-R	TCCTCGCCCTTGCTCACCATAAAACGCGCCCTCCTGGACCAATAT
P0069-F	CACAGATGCGTAAGGAGAAATTTTGCTTCACAGGACGATATTGGG	P0069
P0069-R	TCCTCGCCCTTGCTCACCATGGAGTATTCGCCGGGAAACGGTTTG
P0079-F	CACAGATGCGTAAGGAGAAAGCTGAAACCAATCGTCGTCTCTTTG	P0079
P0079-R	TCCTCGCCCTTGCTCACCATGTTCTTATCTCCTGTTGAGGTCTTTTAATG
P0080-F	CACAGATGCGTAAGGAGAAATGAGGCGGATCATGTGACCCTTGGT	P0080
P0080-R	TCCTCGCCCTTGCTCACCATTTTAGGCCGTGCCCTTCTCAAAAGC
P0082-F	CACAGATGCGTAAGGAGAAATACGGAAACGACTTCGCCTTCAGTC	P0082
P0082-R	TCCTCGCCCTTGCTCACCATTGATTTCTGTCCAGTCTCTGTAACG
P0120-F	CACAGATGCGTAAGGAGAAAATATTCAGCATCATTTGCGGCAAGC	P0120
P0120-R	TCCTCGCCCTTGCTCACCATGGTCAGACGCCTTTTATGGTCGTGG
P0205-F	CACAGATGCGTAAGGAGAAAGTTCTTCTTCTGCTGACCATGATCCG	P0205
P0205-R	TCCTCGCCCTTGCTCACCATGGTCCATAACCTTCGATGAAATACAG
P0265-F	CACAGATGCGTAAGGAGAAACACCGCTGATGATGACGGCGTGATC	P0265
P0265-R	TCCTCGCCCTTGCTCACCATGCGACTGGCCCCCTTCGGGTAAAAC
P0266-F	CACAGATGCGTAAGGAGAAATCCATGACTTCTTCGTCTACTGGCTCC	P0266
P0266-R	TCCTCGCCCTTGCTCACCATATGATATTCCTGGTTGTAAAATGATCTTC
P0270-F	CACAGATGCGTAAGGAGAAAAAGCAATTTGGCCAGTGGAATACCAT	P0270
P0270-R	TCCTCGCCCTTGCTCACCATGCAAACAGGCTCCTTACTATGCGTTG
P0284-F	CACAGATGCGTAAGGAGAAATGCACAAACACTTCTCGATCACATG	P0284
P0284-R	TCCTCGCCCTTGCTCACCATGTTTTCGTCCTCTTAGTGACTAACG
P0295-F	CACAGATGCGTAAGGAGAAAATCTGTGCGAGGCCGAACTTCTTGA	P0295
P0295-R	TCCTCGCCCTTGCTCACCATGGGTTAACCCCTGTTCATACATCAG
P0309-F	CACAGATGCGTAAGGAGAAATGTGGTAATCATCAACTGATACAGCG	P0309
P0309-R	TCCTCGCCCTTGCTCACCATACAAAAGTATGATGATATAACTTATGTAATGTTATATATGG
P0327-F	CACAGATGCGTAAGGAGAAAGTGCGTCGTTTTTTTCTGCCAGCAC	P0327
P0327-R	TCCTCGCCCTTGCTCACCATCGGTATGGGATCTCCGGCTTGTGAC
P0339-F	CACAGATGCGTAAGGAGAAAAGAGACGCCGAAGACTGGCGACTCA	P0339
P0339-R	TCCTCGCCCTTGCTCACCATGTTTTTCAACTCCCGGATTGGTGAA
P0345-F	CACAGATGCGTAAGGAGAAAGAGCGTTTCCCCTCGTGAATGCCTT	P0345
P0345-R	TCCTCGCCCTTGCTCACCATGTGTCTCAACCCTGAGAACGGTTCC
P0358-F	CACAGATGCGTAAGGAGAAAATCGCATTGCTCTCTCGATTGCCAA	P0358
P0358-R	TCCTCGCCCTTGCTCACCATGGACAGTTTCCTCTTATCGGGCGCC
P0365-F	CACAGATGCGTAAGGAGAAAGTCACTCAGTCTGGCGATTACATTAC	P0365
P0365-R	TCCTCGCCCTTGCTCACCATATTTTCCTCGACTCTGACGTTACAGG
P0372-F	CACAGATGCGTAAGGAGAAACTTCGGATCTCGCCCGTCTGACGTA	P0372
P0372-R	TCCTCGCCCTTGCTCACCATAGGCACCATGATTGCCTGACACCCT
P0373-F	CACAGATGCGTAAGGAGAAAGCGATTCGTTTTCCGCACCAGGCAC	P0373
P0373-R	TCCTCGCCCTTGCTCACCATGGCAAATCTCCTCATTACGTCAGAC
P0404-F	CACAGATGCGTAAGGAGAAACCGGGCTGGGGAACACGACCTTTTC	P0404
P0404-R	TCCTCGCCCTTGCTCACCATGACCTGTACTCCTCAGCATGGGAGG
P0507-F	CACAGATGCGTAAGGAGAAAGCGTCAGAACAAGAAGAATAACCCA	P0507
P0507-R	TCCTCGCCCTTGCTCACCATTGGTGCAGTTTTCCTCCCTGCAGTG
P0636-F	CACAGATGCGTAAGGAGAAACCTCTCTTGTGGCGGCCCAACCAGC	P0636
P0636-R	TCCTCGCCCTTGCTCACCATGAGGATCAGGATCTGTCGTGACGACT
P0647-F	CACAGATGCGTAAGGAGAAAGTCGTCGTTGAGCATCAGCACCTTG	P0647
P0647-R	TCCTCGCCCTTGCTCACCATTATGTGGCAGCCTCTGAACAAACAT
P0677-F	CACAGATGCGTAAGGAGAAAGTTAGGAGCTTCAAAATTTGCTCAAA	P0677
P0677-R	TCCTCGCCCTTGCTCACCATAAACAGCTATGCAGTCCGTTCTGTCC
P0692-F	CACAGATGCGTAAGGAGAAAGTATTGATCGCCTTGATGGCCGTCAC	P0692
P0692-R	TCCTCGCCCTTGCTCACCATAAACAGCTATGCAGTCCGTTCTGTCC
P0709-F	CACAGATGCGTAAGGAGAAAGCAACACCGTCCGTGATCATTTCGA	P0709
P0709-R	TCCTCGCCCTTGCTCACCATCCAGCAGAAGGACCCCGCATCTATG
P0726-F	CACAGATGCGTAAGGAGAAAGAAAAGAAGCTCACCAACATGCGTG	P0726
P0726-R	TCCTCGCCCTTGCTCACCATATTTCAGAAAACCAAAGTGGCCATA
P0735-F	CACAGATGCGTAAGGAGAAAGTGGGGTGTCCATCCGGTCCCATCT	P0735
P0735-R	TCCTCGCCCTTGCTCACCATGAAAAGCTCCTCGCCGAGTATCAAT
P0804-F	CACAGATGCGTAAGGAGAAACAGGCAACGCCACTGCATCAGCTAT	P0804
P0804-R	TCCTCGCCCTTGCTCACCATGTTGAAGCCGGATCCGTTTTTGTGA
P0842-F	CACAGATGCGTAAGGAGAAACCAACCGCCACGAACTGGATGCTCT	P0842
P0842-R	TCCTCGCCCTTGCTCACCATGGACTCTTTCCTTTCCGACGGACGC
P0943-F	CACAGATGCGTAAGGAGAAAAGCAATCTAAAGACCATAACTCAGAACTG	P0943
P0943-R	TCCTCGCCCTTGCTCACCATCTGATTGTCCTTTCATAATCTATGCTGAA
P0948-F	CACAGATGCGTAAGGAGAAAAGTATGGACGGGATAACCGCTGAAA	P0948
P0948-R	TCCTCGCCCTTGCTCACCATCCCTCATCACAAGATGAGAGATGGA
P0960-F	CACAGATGCGTAAGGAGAAAGCTGTGGAATATCACGGCTTCATCTTTAC	P0960
P0960-R	TCCTCGCCCTTGCTCACCATGATCTTTTTGATCCTGAATTAGCTTGTGT
P0974-F	CACAGATGCGTAAGGAGAAAGCCCAATCCCTGAATCACCCCCCGT	P0974
P0974-R	TCCTCGCCCTTGCTCACCATGGTTCGGTCCGATCTATTGTCGCCG
P0991-F	CACAGATGCGTAAGGAGAAAGATATTCAGCTTAAGGATTCGGAGAG	P0991
P0991-R	TCCTCGCCCTTGCTCACCATGGTAGTGATTGCCATTACCATGCACT
P1003-F	CACAGATGCGTAAGGAGAAAAAGTTTTTGTGGAGCGATTCGCCTA	P1003
P1003-R	TCCTCGCCCTTGCTCACCATGCTGTCTGATCCCTTACCCTGTGCG
P1048-F	CACAGATGCGTAAGGAGAAATAATGTCGTGCGTGACCGTAAATGTGC	P1048
P1048-R	TCCTCGCCCTTGCTCACCATGTCAGTTTCCTAACAGTTTTGAGGCCT
P1051-F	CACAGATGCGTAAGGAGAAACAAACGACCGCGCTGAGCTGTGAAC	P1051
P1051-R	TCCTCGCCCTTGCTCACCATATCTTGATCTTTCCTCTCCATAGGGA
P1062-F	CACAGATGCGTAAGGAGAAAAGAACGGAAGCCCGCTGAAATCGACC	P1062
P1062-R	TCCTCGCCCTTGCTCACCATGTCCTGATAGGCGCCTCTCGGGTCCA
P1063-F	CACAGATGCGTAAGGAGAAACGATCCGTGGAGAGGAGAAGTTCTACAAG	P1063
P1063-R	TCCTCGCCCTTGCTCACCATCTCAGATACCAGTCTGTCCCGAGTTAATG
P1089-F	CACAGATGCGTAAGGAGAAAAACTGCCTGCCGCAGGAATGTTGG	P1089
P1089-R	TCCTCGCCCTTGCTCACCATGCTGTGTTCAGTGTTTCTGATAATATGAC
P1142-F	CACAGATGCGTAAGGAGAAACGCAATGACAACCATGACTGCGATA	P1142
P1142-R	TCCTCGCCCTTGCTCACCATGGCGGACTCCGACAGAACTGGGGCT
P1145-F	CACAGATGCGTAAGGAGAAAAACGGCAGGGATTGTTGCTACTCAGG	P1145
P1145-R	TCCTCGCCCTTGCTCACCATGGTTACAAATCTCCTTTCAGGAAAGT
P1184-F	CACAGATGCGTAAGGAGAAATTTCTGATGTAGTCGATGATGCCAGTAT	P1184
P1184-R	TCCTCGCCCTTGCTCACCATTAGATATAACTCCTCCGAAAGAGCGTTC
P1295-F	CACAGATGCGTAAGGAGAAAGTTCAATCGTGATGTATTCTGTGGGG	P1295
P1295-R	TCCTCGCCCTTGCTCACCATGGTGGGTTTGGTCTCTCGTAAGTGTC
P1314-F	CACAGATGCGTAAGGAGAAACACACTGATTATGCTCTGCGGACCC	P1314
P1314-R	TCCTCGCCCTTGCTCACCATATTGCACGGATTACAGACATGACGG
P1315-F	CACAGATGCGTAAGGAGAAAATCAAGACGATTGTTCAGCAGCAGT	P1315
P1315-R	TCCTCGCCCTTGCTCACCATATCCCGTATCCTTCAGGCGTTTCGG
P1471-F	CACAGATGCGTAAGGAGAAACATAAGCGTTTTCTGCCTTGAGGTG	P1471
P1471-R	TCCTCGCCCTTGCTCACCATGGATGGAGTCTTTCCATGTTCGATA
P1490-F	CACAGATGCGTAAGGAGAAAGATCTGTGCCTGAAAATTCGTGATG	P1490
P1490-R	TCCTCGCCCTTGCTCACCATAATAAGTCTCCTGAAACAGGGTTCG
P1500-F	CACAGATGCGTAAGGAGAAAGCCATGATATTGTCGTGAGGTTCGT	P1500
P1500-R	TCCTCGCCCTTGCTCACCATCGTGTATCTGCCTTCTCTTTCGGAC
P1555-F	CACAGATGCGTAAGGAGAAACGAGAACATCAACATCATCCGTGGG	P1555
P1555-R	TCCTCGCCCTTGCTCACCATCAGAAGGTCTCCTGCTTTGTCGCTC
P1595-F	CACAGATGCGTAAGGAGAAACTTCAAACTGCTGGAGCCCATTCAC	P1595
P1595-R	TCCTCGCCCTTGCTCACCATTGAGATGACAGCTGGAGATGCCATG
P1601-F	CACAGATGCGTAAGGAGAAAATTTTCTGACAGAACTGCGGACAACA	P1601
P1601-R	TCCTCGCCCTTGCTCACCATAGAAGAGAGGTCGCCAGAGCTATAGA
P1653-F	CACAGATGCGTAAGGAGAAACTGTACGTCCAGATGCGGAAACAGC	P1653
P1653-R	TCCTCGCCCTTGCTCACCATGTTCAAACCCTCATAGCAATAAAGAG
P1654-F	CACAGATGCGTAAGGAGAAACTGACGTCGAGGACTGGTACGTGGA	P1654
P1654-R	TCCTCGCCCTTGCTCACCATGGAGGATCGTTCGCCTTTATTCTTA
P1684-F	CACAGATGCGTAAGGAGAAAGGATCAGGAAACAAGCTGGCGGGAAAT	P1684
P1684-R	TCCTCGCCCTTGCTCACCATGACGCCGCAAGGTCTGCAAAAAAAAAC
P1715-F	CACAGATGCGTAAGGAGAAATGCCCCAAAGCCATCAGTGCCTGCTT	P1715
P1715-R	TCCTCGCCCTTGCTCACCATGGGAGACCTCCATAAAACTCTCGACA
P1720-F	CACAGATGCGTAAGGAGAAAATAGTCTGTAATACCGGACATGGACTGAC	P1720
P1720-R	TCCTCGCCCTTGCTCACCATATCTATCAGACTCCTCTTCTGAGACACAC
P1721-F	CACAGATGCGTAAGGAGAAATCGAGAAGCTCTATGATACCGTTGA	P1721
P1721-R	TCCTCGCCCTTGCTCACCATTCTGATATGTCCTCTCATGCCCCGT
P1918-F	CACAGATGCGTAAGGAGAAATCAGGGTCGCGCCAGCGGGAAGAGC	P1918
P1918-R	TCCTCGCCCTTGCTCACCATCTCCGCCGGCTTCAGCGAACGTGTG
P1935-F	CACAGATGCGTAAGGAGAAATCTTCGATCATGTCGGTTATTGCCT	P1935
P1935-R	TCCTCGCCCTTGCTCACCATTAGACTGGTTTCTTCTCCAGTGGAC
P1989-F	CACAGATGCGTAAGGAGAAACCCTTCAGCGGTCCTGGTCTCAGTA	P1989
P1989-R	TCCTCGCCCTTGCTCACCATATCCGGGACTCCCTTTTGTTTCGTT
P1991-F	CACAGATGCGTAAGGAGAAAAACCAAGGGAGCCACCGAGCACTA	P1991
P1991-R	TCCTCGCCCTTGCTCACCATTGGGTTCGCTCACTTCTGTGGACA
P1992-F	CACAGATGCGTAAGGAGAAAATGCTGGCGTTGGTAAGGCATCTTTC	P1992
P1992-R	TCCTCGCCCTTGCTCACCATAACCTGTCTCCTCGTCAGTTCGGAAC
P1993-F	CACAGATGCGTAAGGAGAAACGTCCATGGTTGTCGTCACCCAGAA	P1993
P1993-R	TCCTCGCCCTTGCTCACCATGGTCTTATCCTAAGTGATGCACTGTT
P1997-F	CACAGATGCGTAAGGAGAAACGACACGACGTGAGCGGACTTCAAC	P1997
P1997-R	TCCTCGCCCTTGCTCACCATGGTCCCTGCACTACAGGGATGCCCC
P1998-F	CACAGATGCGTAAGGAGAAAGAACCGTCTGCGGGGTATTGCTGCT	P1998
P1998-R	TCCTCGCCCTTGCTCACCATGCGCGTGCAAACGCCACGCTTCTGG
P2000-F	CACAGATGCGTAAGGAGAAATACGATGGAAAGAAATCCACCGCTG	P2000
P2000-R	TCCTCGCCCTTGCTCACCATCGTCTATCTCCAAAACCCTGCCTCC
P2001-F	CACAGATGCGTAAGGAGAAACGAGCTCCAGAAGCTCCGGATCATC	P2001
P2001-R	TCCTCGCCCTTGCTCACCATTGCAACATCGGCACCATCGGTCACG
P2002-F	CACAGATGCGTAAGGAGAAAGGTTCTTGCAAAGCCGGGTTCCATC	P2002
P2002-R	TCCTCGCCCTTGCTCACCATAGTCTTAATTCGTCCAACTCAAAAATTC
P2006-F	CACAGATGCGTAAGGAGAAACGCTCGTGCGATTGCCAACCTGCC	P2006
P2006-R	TCCTCGCCCTTGCTCACCATGGTGCCGCGTGTGCTCGGCGTCGT
P2010-F	CACAGATGCGTAAGGAGAAAAAGAAGGGTCAGGACATCGACGCACT	P2010
P2010-R	TCCTCGCCCTTGCTCACCATGTTGTTAAATCCTCAATCAGCACCAG
P2016-F	CACAGATGCGTAAGGAGAAAGCTGGCGATCAGAAGAAGCTGGATG	P2016
P2016-R	TCCTCGCCCTTGCTCACCATCTCGAATTTTCTCCCGGAACCTGTC
P2025-F	CACAGATGCGTAAGGAGAAAATCCAGGGGCGCATTTCTCAGCCGG	P2025
P2025-R	TCCTCGCCCTTGCTCACCATGCCAATTCTCCCATCGACGCGGTCA
P2027-F	CACAGATGCGTAAGGAGAAAAAGAGCGCAAGAATATCATCTCTGG	P2027
P2027-R	TCCTCGCCCTTGCTCACCATGGTCGTGGCCTTTCAAACAACGAAG
P2038-F	CACAGATGCGTAAGGAGAAAGAACGACCGTCCCAAGAAGTTGCAG	P2038
P2038-R	TCCTCGCCCTTGCTCACCATATGTATCTCCTGTCTCCGGATATGA
P2057-F	CACAGATGCGTAAGGAGAAACGCCAGACCGTTCATGCAATAACGTA	P2057
P2057-R	TCCTCGCCCTTGCTCACCATGATGATCTCCTCCTGAATAAAGAGTT
P2061-F	CACAGATGCGTAAGGAGAAAGAGACGCTGGAAGTCAGCGAATACTA	P2061
P2061-R	TCCTCGCCCTTGCTCACCATGGATTAAACTCCCAAGAAAGGAATGA
P2075-F	CACAGATGCGTAAGGAGAAATCGTCCAGAAAGGCGGCGTCAAATG	P2075
P2075-R	TCCTCGCCCTTGCTCACCATAGGTTGAGATCCTGCGTCTTTAAACT
P2080-F	CACAGATGCGTAAGGAGAAAAAATCCTGCATGATCCATTGGTCTA	P2080
P2080-R	TCCTCGCCCTTGCTCACCATGCTTTCGTACAGTGGCATGAAAACT
P2176-F	CACAGATGCGTAAGGAGAAAAGATTGGTGTATTTGCCACCTATGTATCG	P2176
P2176-R	TCCTCGCCCTTGCTCACCATCAGGCCACGTGTCCATGGTCCGGCT
P2311-F	CACAGATGCGTAAGGAGAAAAGAATTTTTATGCTTGCCTACCCAC	P2311
P2311-R	TCCTCGCCCTTGCTCACCATCGTATCCTTGATCCTCAACGGACTG
P2337-F	CACAGATGCGTAAGGAGAAACTTGATCACCTTCACGTCAAAACCG	P2337
P2337-R	TCCTCGCCCTTGCTCACCATGAGTGCTCTCTGACCTCTCGAACCC
P2385-F	CACAGATGCGTAAGGAGAAAGCGATAGAGCCGATCAAACCTGTCAG	P2385
P2385-R	TCCTCGCCCTTGCTCACCATAATACTTTACCTTCCCTACGGAATAA
P2402-F	CACAGATGCGTAAGGAGAAATCAACAGCATTTTCGAGACCTACCC	P2402
P2402-R	TCCTCGCCCTTGCTCACCATGGAACCGGAAACTATCCTGTGCAAG
P2415-F	CACAGATGCGTAAGGAGAAATAACGTCAGCCACGCCAATAACAAG	P2415
P2415-R	TCCTCGCCCTTGCTCACCATGGAGAACCTCCAAAAAACCATAAAA
P2447-F	CACAGATGCGTAAGGAGAAATGACATCATGTCGTGAGCTTCTGGTT	P2447
P2447-R	TCCTCGCCCTTGCTCACCATGATTCAAATTCCTAGCATCTGGTTGG
P2466-F	CACAGATGCGTAAGGAGAAAATTCAGATTCGCAAAAGGAAGCGGC	P2466
P2466-R	TCCTCGCCCTTGCTCACCATCGGTCTAATCCCGAGACTGGGGCGC
P2481-F	CACAGATGCGTAAGGAGAAACTCGCCTTCATAAATCTGCCGGGAA	P2481
P2481-R	TCCTCGCCCTTGCTCACCATAAAACCTCACACATCAGCCAGAACA
P2497-F	CACAGATGCGTAAGGAGAAAACAGGCTGGATCTTCATCTCAACGG	P2497
P2497-R	TCCTCGCCCTTGCTCACCATGGGCAGAAGTGGGGCACGCCATCAG
P2563-F	CACAGATGCGTAAGGAGAAAAACCGCTTTATCTCGGATCTGCGTAA	P2563
P2563-R	TCCTCGCCCTTGCTCACCATGTTCTAGTCCTGAGCCTTTCTGTGAC
P2564-F	CACAGATGCGTAAGGAGAAAGATACTGTTGTTCGCGCGCTGGCAT	P2564
P2564-R	TCCTCGCCCTTGCTCACCATGGGAAATACTCCTGATTTCGTCCTG
P2691-F	CACAGATGCGTAAGGAGAAAACGCATCTTGGTGTTCCGTTCGAGA	P2691
P2691-R	TCCTCGCCCTTGCTCACCATTGACGTGATCCCATCCCTGTTCTGA
P2703-F	CACAGATGCGTAAGGAGAAATGGTAGCAGATGTGGAGAAATATCCG	P2703
P2703-R	TCCTCGCCCTTGCTCACCATTGCGTAATCCTTTCATAACACCATTC
P2731-F	CACAGATGCGTAAGGAGAAACGACTCGGGTGTTATGTCATTCCAC	P2731
P2731-R	TCCTCGCCCTTGCTCACCATATTACCTGTCTCGTTTTATCTGGGC
P3022-F	CACAGATGCGTAAGGAGAAATGTAGTACACAATACTCTCTCGTGGCG	P3022
P3022-R	TCCTCGCCCTTGCTCACCATAACTGCCGATAACCTCATTTTTCTTTG
P0169-F	CACAGATGCGTAAGGAGAAATGAAAGCGGCTGGCGCGT	P0169
P0169-R	CTCGCCCTTGCTCACCATGCGGAAGGCGTTATACCCTGA
PtufB-F	CACAGATGCGTAAGGAGAAAGAGGTATTTGGAATGAGTCGCCGTC	PtufB
PtufB-R	CTCGCCCTTGCTCACCATCGTCTATCTCCAAAACCCTGCCTCC
Pdnak-F	CACAGATGCGTAAGGAGAAATCTCTGCGTACTGCTGGCCGGTAAC	Pdnak
Pdnak-R	CTCGCCCTTGCTCACCATGTACTCTTTGTCCTTTCAGCGGTTT
P264-F	CACAGATGCGTAAGGAGAAAGTTGCGCCTGAATGAGAGG	P264
P264-R	CTCGCCCTTGCTCACCATTTCGGTCTCCCTCGCCGTAA
pBBR5-F	CTTGGCGTAATCATGGTCATAGC	pBBR5
pBBR5-R	TCGCCCTATAGTGAGTCGTACAAC
SDH-F1	TACGACTCACTATAGGGCGAATGACGAGCGGTTTTGATTAC	sdh
SDH-R1	ATGACCATGATTACGCCAAGTCAGGCGTTCCCCTGAATGAAATC
SDH-F2	ATGACGAGCGGTTTTGATTAC	pBBR5-sdh
pBBR5-R	TCGCCCTATAGTGAGTCGTACAAC
P1142-F2	TACGACTCACTATAGGGCGACGCAATGACAACCATGACTGCGATA	P1142
P1142-R2	TAATCAAAACCGCTCGTCATGGCGGACTCCGACAGAACTGGGGCT
P0991-F2	TACGACTCACTATAGGGCGAGATATTCAGCTTAAGGATTCGGAGAG	P0991
P0991-R2	TAATCAAAACCGCTCGTCATGGTAGTGATTGCCATTACCATGCACT
P1295-F2	TACGACTCACTATAGGGCGAGTTCAATCGTGATGTATTCTGTGGGG	P1295
P1295-R2	TAATCAAAACCGCTCGTCATGGTGGGTTTGGTCTCTCGTAAGTGTC
P0327-F2	TACGACTCACTATAGGGCGAGTGCGTCGTTTTTTTCTGCCAGCAC	P0327
P0327-R2	TAATCAAAACCGCTCGTCATCGGTATGGGATCTCCGGCTTGTGAC
P0647-F2	TACGACTCACTATAGGGCGAGTCGTCGTTGAGCATCAGCACCTTG	P0647
P0647-R2	TAATCAAAACCGCTCGTCATTATGTGGCAGCCTCTGAACAAACAT
P0205-F2	TACGACTCACTATAGGGCGAGTTCTTCTTCTGCTGACCATGATCCG	P0205
P0205-R2	TAATCAAAACCGCTCGTCATGGTCCATAACCTTCGATGAAATACAG
P0804-F2	TACGACTCACTATAGGGCGACAGGCAACGCCACTGCATCAGCTAT	P0804
P0804-R2	TAATCAAAACCGCTCGTCATGTTGAAGCCGGATCCGTTTTTGTGA
P1653-F2	TACGACTCACTATAGGGCGACTGTACGTCCAGATGCGGAAACAGC	P1653
P1653-R2	TAATCAAAACCGCTCGTCATGTTCAAACCCTCATAGCAATAAAGAG
P3022-F2	TACGACTCACTATAGGGCGATGTAGTACACAATACTCTCTCGTGGCG	P3022
P3022-R2	TAATCAAAACCGCTCGTCATAACTGCCGATAACCTCATTTTTCTTTG
P2038-F2	TACGACTCACTATAGGGCGAGAACGACCGTCCCAAGAAGTTGCAG	P2038
P2038-R2	TAATCAAAACCGCTCGTCATATGTATCTCCTGTCTCCGGATATGA
P2057-F2	TACGACTCACTATAGGGCGACGCCAGACCGTTCATGCAATAACGTA	P2057
P2057-R2	TAATCAAAACCGCTCGTCATGATGATCTCCTCCTGAATAAAGAGTT
P2703-F2	TACGACTCACTATAGGGCGATGGTAGCAGATGTGGAGAAATATCCG	P2703
P2703-R2	TAATCAAAACCGCTCGTCATTGCGTAATCCTTTCATAACACCATTC
*: Underlined bases represent the homologous sequence.

## Sheet: Table. S2
Gene Name	values of TPM		annotation	start	end	length	spacer
B932_0001	252.183		hypothetical protein	218	1108	890	218
B932_0002	109.217		corrin/porphyrin methyltransferase	1237	2070	833	129
B932_0003	74.7867		outer-membrane lipoprotein carrier protein	2707	2075	632	5
B932_0004	78.2828		glutamate--cysteine ligase	4210	2834	1376	127
B932_0005	75.5928		16S ribosomal RNA methyltransferase RsmE	5026	4286	740	76
B932_0006	33.4009		4-hydroxybenzoate octaprenyltransferase	5063	5974	911	37
B932_0007	25.9381		50S ribosomal protein L11 methyltransferase	5980	6648	668	6
B932_0008	38.516		putative transport protein	8008	6617	1391	-31
B932_0009	55.6822		galactose-proton symporter	9423	8011	1412	3
B932_0010	94.6796		EngA	10997	9606	1391	183
B932_0011	197.064		PQQ-containing dehydrogenase 2	12396	11002	1394	5
B932_0012	176.009		hypothetical protein	13121	12396	725	0
B932_0013	146.189		hypothetical protein	13231	13533	302	110
B932_0014	496.467		hypothetical protein	13920	13540	380	7
B932_0015	72.5241		dihydroorotase	15285	13966	1319	46
B932_0016	42.1528		asparagine synthetase	17081	15321	1760	36
B932_0017	58.9933		lipopolysaccharide core biosynthesis glycosyl transferase LpsE	18223	17081	1142	0
B932_0018	19.1986		lipopolysaccharide heptosyltransferase	19118	18195	923	-28
B932_0019	37.8482		DNA polymerase III subunit epsilon	19789	19103	686	-15
B932_0020	39.1191		dephospho-CoA kinase	20391	19786	605	-3
B932_0021	49.3395		shikimate 5-dehydrogenase	21225	20395	830	4
B932_0022	56.8778		hypothetical protein	21986	21222	764	-3
B932_0023	57.9167		thiol:disulfide interchange protein II	22638	22003	635	17
B932_0024	105.94		hypothetical protein	23244	22675	569	37
B932_0025	85.5283		thiol:disulfide interchange protein I	23859	23284	575	40
B932_0026	113.586		argininosuccinate lyase	23875	25320	1445	16
B932_0027	25.9323		glutamyl-Q tRNA(Asp) synthetase	26978	26130	848	810
B932_0028	449.318		5-methylcytosine-specific restriction protein	27009	27695	686	31
B932_0029	2246.07		hypothetical protein	27737	28186	449	42
B932_0030	175.822		GMP synthase	29919	28246	1673	60
B932_0031	303.622		hypothetical protein	29944	30318	374	25
B932_0032	223.879		tRNA-Arg	30381	30457	76	63
B932_0033	341.417		tRNA-Arg	30496	30572	76	39
B932_0034	1088.25		two component response regulator	31026	30592	434	20
B932_0035	75.4415		putative protease	31857	31144	713	118
B932_0036	75.1975		putative cytidine deaminase	32246	31854	392	-3
B932_0037	101.931		diaminopimelate decarboxylase	32315	33646	1331	69
B932_0038	101.635		hypothetical protein	33639	36320	2681	-7
B932_0039	18.566		putative acid phosphatase	37071	36385	686	65
B932_0040	15.9724		transmembrane efflux protein	38210	37068	1142	-3
B932_0041	68.5357		CDP-diacylglycerol pyrophosphatase	39052	38288	764	78
B932_0042	54.3956		exopolyphosphatase	40539	39061	1478	9
B932_0043	86.5448		polyphosphate kinase	42737	40545	2192	6
B932_0044	51.3203		dnaA-related protein	43593	42922	671	185
B932_0045	166.196		phosphoribosylaminoimidazole synthetase	43748	44809	1061	155
B932_0046	205.601		phosphoribosylglycinamide formyltransferase protein	44806	45390	584	-3
B932_0047	181.22		hypothetical protein	46661	45402	1259	12
B932_0048	167.863		hypothetical protein	47392	46658	734	-3
B932_0049	258.856		hypothetical protein	48129	47389	740	-3
B932_0050	16.8999		hypothetical protein	48216	48362	146	87
B932_0051	728.952		Ndk	48790	48368	422	6
B932_0052	60.7182		ABC transporter ATP-binding protein	48905	50821	1916	115
B932_0053	319.399		hypothetical protein	50958	52199	1241	137
B932_0054	118.359		permease	52262	53437	1175	63
B932_0055	60.8264		putative bacterial transcription activator	53499	54290	791	62
B932_0056	142.207		hypothetical protein	54675	54250	425	-40
B932_0057	112.345		pleiotropic regulatory protein	55814	54672	1142	-3
B932_0058	86.8799		putative nucleotide sugar epimerase dehydratase protein	57814	55811	2003	-3
B932_0059	116.737		undecaprenyl-phosphate alpha N-acetylglucosaminyltransferase	57860	58825	965	46
B932_0060	780.643		transcriptional regulator	59224	58826	398	1
B932_0061	85.6286		leucine aminopeptidase	60925	59534	1391	310
B932_0062	48.1973		ATP-dependent DNA helicase	61046	63559	2513	121
B932_0063	128.187		heat shock protein	63556	63852	296	-3
B932_0064	382.031		ferredoxin	63931	64263	332	79
B932_0065	25.5009		hypothetical protein	64757	64873	116	494
B932_0066	0.111605		cytochrome o ubiquinol oxidase subunit IV	65483	65154	329	281
B932_0067	1576		cytochrome o ubiquinol oxidase subunit III	66103	65483	620	0
B932_0068	1768.49		cytochrome o ubiquinol oxidase subunit I	68106	66118	1988	15
B932_0069	2788.43		cytochrome o ubiquinol oxidase subunit II	69064	68114	950	8
B932_0070	66.6237		hypothetical protein	69356	69228	128	164
B932_0071	609.018		hypothetical protein	70271	69501	770	145
B932_0072	104.352		2'-5' RNA ligase	70421	70984	563	150
B932_0073	82.3856		hypothetical protein	72277	71579	698	595
B932_0074	93.2315		hypothetical protein	74373	72274	2099	-3
B932_0075	253.886		LysK	75998	74379	1619	6
B932_0076	34.5933		putative ATP-dependent helicase	76200	79103	2903	202
B932_0077	198.696		tonB-dependent receptor protein	82076	79176	2900	73
B932_0078	15.2817		hypothetical protein	82394	82239	155	163
B932_0079	1077.17		chaperonin GroEL	83997	82360	1637	-34
B932_0080	2399.76		GroES	84351	84049	302	52
B932_0081	30.2068		hypothetical protein	84663	84469	194	118
B932_0082	1212.16		putative carboxymethylenebutenolidase	84706	85419	713	43
B932_0083	1666.4		oxidoreductase	85429	86169	740	10
B932_0084	1573.59		hypothetical protein	86172	86558	386	3
B932_0085	111.815		5'-methylthioadenosine phosphorylase	87672	86605	1067	47
B932_0086	463.778		coproporphyrinogen III oxidase	87754	88671	917	82
B932_0087	239.165		hypothetical protein	88668	89759	1091	-3
B932_0088	57.8714		SMR/MUTS family protein	90185	89763	422	4
B932_0089	32.8987		helicase	90271	93180	2909	86
B932_0090	453.201		hypothetical protein	93480	93641	161	300
B932_0091	290.123		cse1 family CRISPR-associated protein	93642	95270	1628	1
B932_0092	288.765		hypothetical protein	95260	95868	608	-10
B932_0093	263.533		hypothetical protein	95880	96929	1049	12
B932_0094	108.651		hypothetical protein	96935	97795	860	6
B932_0095	39.8424		CRISPR-associated protein Cse3	97792	98511	719	-3
B932_0096	29.4469		CRISPR-associated Cas1 family protein	98518	99480	962	7
B932_0097	25.1548		CRISPR-associated protein Cas2	99578	99790	212	98
B932_0098	7.10814		hypothetical protein	99995	100120	125	205
B932_0099	381.304		hypothetical protein	100198	100404	206	78
B932_0100	70.9135		cytochrome c peroxidase	101924	100464	1460	60
B932_0101	55.5022		DNA-methyltransferase (DNA-modification methylase) protein	102851	102021	830	97
B932_0102	140.88		membrane-bound lytic murein transglycosylase	103993	102848	1145	-3
B932_0103	385.469		translocase transmembrane protein	104764	104009	755	16
B932_0104	282.156		preprotein translocase subunit SecB	104846	105469	623	82
B932_0105	53.9941		putative uroporphyrinogen-III synthase	106143	105478	665	9
B932_0106	72.0325		porphobilinogen deaminase	107219	106146	1073	3
B932_0107	48.748		O-sialoglycoprotein endopeptidase	107254	108327	1073	35
B932_0108	42.9625		hypothetical protein	108352	109176	824	25
B932_0109	56.1216		GpsA	109173	110150	977	-3
B932_0110	106.472		hypothetical protein	110174	110365	191	24
B932_0111	29.3476		nucleoside permease	111639	110395	1244	30
B932_0112	376.386		glutathione peroxidase	111729	112223	494	90
B932_0113	108.972		hypothetical protein	112248	112700	452	25
B932_0114	118.928		hypothetical protein	112725	112961	236	25
B932_0115	56.4832		virulence factor MviN	113026	114582	1556	65
B932_0116	35.1674		hypothetical protein	114714	114601	113	19
B932_0117	10.4334		DNA mismatch repair protein MutS	114713	117307	2594	-1
B932_0118	80.8003		PII uridylyl-transferase	117304	120150	2846	-3
B932_0119	52.281		hypothetical protein	121807	120131	1676	-19
B932_0120	3446.51		hypothetical protein	121958	122314	356	151
B932_0121	1325.37		hypothetical protein	122364	123356	992	50
B932_0122	254.834		threonine synthase	123379	124779	1400	23
B932_0123	128.117		processing protease protein	124846	126111	1265	67
B932_0124	0.672056		PmbA protein	126108	127442	1334	-3
B932_0125	223.688		putative transmembrane protein	127442	128350	908	0
B932_0126	262.483		hypothetical protein	128475	128359	116	9
B932_0127	267.984		protoheme IX farnesyltransferase	129419	128472	947	-3
B932_0128	406.891		hypothetical protein	130591	129416	1175	-3
B932_0129	352.723		phosphatidylethanolamine N-methyltransferase	131356	130676	680	85
B932_0130	574.623		Hypothetical protein	131520	131690	170	164
B932_0131	117.873		glutathione synthetase	132723	131746	977	56
B932_0132	37.9171		NUDIX Hydrolase	133099	132809	290	86
B932_0133	0.435801		transcription elongation factor GreB	133727	133227	500	128
B932_0134	119.689		Aldose 1-epimerase	134662	133727	935	0
B932_0135	102.118		excinuclease ABC subunit B	136888	134672	2216	10
B932_0136	554.676		hypothetical protein	137038	137451	413	150
B932_0137	58.4473		putative membrane protein	138499	137519	980	68
B932_0138	20.6981		AsnC family transcriptional regulator	138625	139080	455	126
B932_0139	184.31		ABC transporter ATP-binding protein	140480	139119	1361	39
B932_0140	269.875		oligoendopeptidase F	142317	140488	1829	8
B932_0141	60.1326		protein of unknown function DUF523	142914	142408	506	91
B932_0142	64.4503		hypothetical protein	143269	143132	137	218
B932_0143	82.935		zinc protease	143659	143318	341	49
B932_0144	219.167		hypothetical protein	144287	143829	458	170
B932_0145	126.683		hypothetical protein	145474	144284	1190	-3
B932_0146	134.027		2-dehydro-3-deoxyphosphooctonate aldolase	146865	145471	1394	-3
B932_0147	77.7357		alkylated DNA repair protein AlkB	147570	146914	656	49
B932_0148	647.961		hypothetical protein	147671	148126	455	101
B932_0149	834.433		non-heme chloroperoxidase	148212	149033	821	86
B932_0150	62.323		hypothetical protein	151088	149049	2039	16
B932_0151	119.487		glutathione reductase	152564	151164	1400	76
B932_0152	249.543		ferredoxin-NADP reductase	153479	152592	887	28
B932_0153	63.4321		putative RNA helicase	153631	156078	2447	152
B932_0154	284.47		hypothetical protein	156622	156152	470	74
B932_0155	304.4		hypothetical protein	157645	156905	740	283
B932_0156	66.737		seryl-tRNA synthetase	158922	157660	1262	15
B932_0157	34.5964		sec-independent protein translocase protein TatC	159716	158937	779	15
B932_0158	94.0072		Sec-independent protein translocase protein TatB	160303	159713	590	-3
B932_0159	28.0005		hypothetical protein	160918	160313	605	10
B932_0160	58.6656		hypothetical protein	161658	160900	758	-18
B932_0161	85.0963		hypothetical protein	162775	161669	1106	11
B932_0162	69.1505		ArgS	164520	162772	1748	-3
B932_0163	90.4578		deoxyguanosinetriphosphate triphosphohydrolase	165828	164626	1202	106
B932_0164	221.344		HesB family protein	165975	166319	344	147
B932_0165	96.0787		exodeoxyribonuclease III	166324	167094	770	5
B932_0166	181.25		hypothetical protein	167427	167131	296	37
B932_0167	18.3835		hypothetical protein	167689	167558	131	131
B932_0168	33.7314		hypothetical protein	168495	167851	644	162
B932_0169	80.7965		AspS	170427	168631	1796	136
B932_0170	125.77		rubredoxin-NAD(+) reductase	172032	170509	1523	82
B932_0171	819.028		hypothetical protein	172929	172195	734	163
B932_0172	33.0232		transcriptional activator FtrA	174108	173137	971	208
B932_0173	25.4103		glutathione S-transferase domain-containing protein	174206	174820	614	98
B932_0174	164.601		glycyl-tRNA synthetase subunit alpha	174957	175835	878	137
B932_0175	102.171		glycyl-tRNA synthetase subunit beta	175828	177882	2054	-7
B932_0176	37.6192		hypothetical protein	177888	179909	2021	6
B932_0177	70.732		alcohol dehydrogenase GroES domain-containing protein	180022	181062	1040	113
B932_0178	71.5088		rod shape-determining protein RodA	182254	181067	1187	5
B932_0179	53.3142		cell elongation specific D,D-transpeptidase	184176	182251	1925	-3
B932_0180	31.3161		hypothetical protein	184808	184242	566	66
B932_0181	52.7408		rod shape-determining protein MreC	185744	184812	932	4
B932_0182	198.37		rod shape-determining protein MreB	186810	185761	1049	17
B932_0183	343.287		hypothetical protein	186929	187099	170	119
B932_0184	1777.85		hypothetical protein	187105	187362	257	6
B932_0185	2295.08		hypothetical protein	187408	187863	455	46
B932_0186	338.444		hypothetical protein	188567	187884	683	21
B932_0187	266.952		2-isopropylmalate synthase	190210	188765	1445	198
B932_0188	295.387		hypothetical protein	190202	190408	206	-8
B932_0189	230.085		N-acetylmuramoyl-L-alanine amidase	191457	190540	917	132
B932_0190	383.287		hypothetical protein	191745	191569	176	112
B932_0191	255.651		ribonuclease E	191877	194663	2786	132
B932_0192	46.6246		oxidoreductase	195585	194806	779	143
B932_0193	85.1789		putative Zn-ribbon-containing protein involved in phosphonate metabolism, PhnA-like protein	196041	195685	356	100
B932_0194	52.0887		hypothetical protein	196486	196124	362	83
B932_0195	36.3773		exodeoxyribonuclease VII large subunit	198025	196532	1493	46
B932_0196	87.2984		phosphoribosylamine--glycine ligase	198084	199331	1247	59
B932_0197	107.269		hypothetical protein	200326	199370	956	39
B932_0198	32.521		ABC transporter dipeptide binding protein	202111	200468	1643	142
B932_0199	91.2329		hypothetical protein	202726	202118	608	7
B932_0200	53.1972		DNA polymerase I	205533	202741	2792	15
B932_0201	28.4483		hypothetical protein	205648	205523	125	-10
B932_0202	43.1971		hypothetical protein	205680	206594	914	32
B932_0203	96.8545		tRNA-Arg	206657	206733	76	63
B932_0204	204.839		mechanosensitive ion channel	207681	206869	812	136
B932_0205	1152.58		outer membrane protein	209931	207811	2120	130
B932_0206	421.691		hypothetical protein	210427	210017	410	86
B932_0207	11.7538		hypothetical protein	210760	210638	122	211
B932_0208	438.092		hypothetical protein	210857	212080	1223	97
B932_0209	244.663		hypothetical protein	212084	213292	1208	4
B932_0210	175.811		alcohol dehydrogenase	213486	214679	1193	194
B932_0211	208.743		chromate uranium reductase	214756	215325	569	77
B932_0212	114.005		glutamate synthase	219913	215393	4520	68
B932_0213	202.098		oxidoreductase	221343	219910	1433	-3
B932_0214	105.089		oxidoreductase	222497	221523	974	180
B932_0215	496.189		tRNA-Leu	222589	222675	86	92
B932_0216	246.837		ribonuclease D	222737	223381	644	62
B932_0217	102.589		capsule expression protein	223403	224389	986	22
B932_0218	144.916		hypothetical protein	224386	225153	767	-3
B932_0219	155.984		hypothetical protein	225150	226088	938	-3
B932_0220	94.2263		ABC transporter ATP-binding protein	226085	226840	755	-3
B932_0221	23.609		RNA polymerase sigma-54 factor RpoN	226895	228172	1277	55
B932_0222	23.8326		hypothetical protein	228247	228597	350	75
B932_0223	29.8294		AraC family transcriptional regulator	229381	228617	764	20
B932_0224	35.7525		SnoaL	229501	229896	395	120
B932_0225	56.582		hypothetical protein	230413	230132	281	236
B932_0226	67.0951		ABC transporter ATP-binding protein	232059	230440	1619	27
B932_0227	33.1135		sugar transporter	232436	233770	1334	377
B932_0228	24.6618		hypothetical protein	234992	233826	1166	56
B932_0229	27.3435		TonB-dependent receptor	235209	237596	2387	217
B932_0230	590.54		translation initiation inhibitor	238056	237694	362	98
B932_0231	903.59		hypothetical protein	238356	238066	290	10
B932_0232	482.137		small heat shock protein HspA	238903	238394	509	38
B932_0233	86.3288		N-formylmethionylaminoacyl-tRNA deformylase	238922	239623	701	19
B932_0234	85.6292		methionyl-tRNA formyltransferase	239630	240541	911	7
B932_0235	61.8058		TruA	240534	241313	779	-7
B932_0236	17.1339		hypothetical protein	241914	241318	596	5
B932_0237	40.9949		succinyl-diaminopimelate desuccinylase	243080	241935	1145	21
B932_0238	134.019		DapD	243924	243085	839	5
B932_0239	132.493		hypothetical protein	244042	244158	116	118
B932_0240	98.0285		hypothetical protein	244215	245192	977	57
B932_0241	109.434		acetylglutamate kinase	246134	245199	935	7
B932_0242	172.474		EngB	246811	246143	668	9
B932_0243	193.057		putative inner membrane protein translocase component YidC	248538	246817	1721	6
B932_0244	259.466		ribonuclease P protein component	249131	248874	257	336
B932_0245	338.799		50S ribosomal protein L34P	249394	249218	176	87
B932_0246	312.366		hypothetical protein	249468	249704	236	74
B932_0247	455.442		lactoylglutathione lyase	250077	249670	407	-34
B932_0248	115.395		hypothetical protein	250919	250074	845	-3
B932_0249	268.005		UDP-N-acetylglucosamine acyltransferase	251779	250922	857	3
B932_0250	223.214		FabZ	252302	251784	518	5
B932_0251	171.294		UDP-3-O-acylglucosamine N-acyltransferase	253466	252405	1061	103
B932_0252	318.493		hypothetical protein	254401	253478	923	12
B932_0253	633.639		outer membrane protein	256912	254453	2459	52
B932_0254	103.609		membrane metalloprotease	258181	257081	1100	169
B932_0255	64.216		1-deoxy-D-xylulose 5-phosphate reductoisomerase	259382	258174	1208	-7
B932_0256	74.2702		phosphatidate cytidylyltransferase	260238	259390	848	8
B932_0257	177.144		undecaprenyl pyrophosphate synthetase	260927	260235	692	-3
B932_0258	378.193		ribosome recycling factor	261577	261011	566	84
B932_0259	174.264		uridylate kinase	262431	261649	782	72
B932_0260	94.8283		GTP-binding protein Era	263419	262514	905	83
B932_0261	59.5092		ribonuclease 3	264161	263427	734	8
B932_0262	129.578		Signal peptidase I	264952	264158	794	-3
B932_0263	36.2225		4'-phosphopantetheinyl transferase	265418	265014	404	62
B932_0264	170.348		GTP pyrophosphokinase	267729	265423	2306	5
B932_0265	2062.35		DNA-directed RNA polymerase subunit omega	268151	267756	395	27
B932_0266	1031.3		hypothetical protein	268363	268965	602	212
B932_0267	413.345		hypothetical protein	269004	269528	524	39
B932_0268	101.862		sulfite oxidase subunit YedZ	270108	269500	608	-28
B932_0269	80.983		putative sulfite oxidase subunit YedY	271060	270116	944	8
B932_0270	1184.41		oxidoreductase	271140	272012	872	80
B932_0271	2937.39		superoxide dismutase	272084	272692	608	72
B932_0272	42.5849		protein translocase subunit YajC	273117	272773	344	81
B932_0273	86.3354		ATP-dependent protease subunit	273135	274088	953	18
B932_0274	159.816		outer membrane protein	274227	275657	1430	139
B932_0275	33.466		putative TonB-dependent receptor	278271	275731	2540	74
B932_0276	315.81		ring hydroxylating dioxygenase alpha subunit	278398	279513	1115	127
B932_0277	103.532		acetyltransferase	279510	280526	1016	-3
B932_0278	325.714		transcriptional regulator	281467	280574	893	48
B932_0279	280.812		putative competence-damage protein	281570	282334	764	103
B932_0280	323.644		acetyl-CoA carboxylase carboxyltransferase subunit alpha	283381	282380	1001	46
B932_0281	44.1132		integrase/recombinase XerD	284324	283401	923	20
B932_0282	135.944		hypothetical protein	284724	284341	383	17
B932_0283	116.898		shikimate kinase	284904	286505	1601	180
B932_0284	5473.75		outer membrane protein	286826	287971	1145	321
B932_0285	64.3917		hypothetical protein	288111	288674	563	140
B932_0286	142.354		AlaS	288758	291397	2639	84
B932_0287	358.473		carbonic anhydrase 1	291514	292197	683	117
B932_0288	73.0254		hypothetical protein	292230	293054	824	33
B932_0289	0.391908		hypothetical protein	293130	293822	692	76
B932_0290	46.4833		MtnK	293822	295012	1190	0
B932_0291	27.3049		phenazine-like biosynthesis protein	295907	295047	860	35
B932_0292	90.3162		peptide chain release factor 3	297635	296025	1610	118
B932_0293	55.0335		hypothetical protein	298177	297779	398	144
B932_0294	80.3905		hypothetical protein	298499	298218	281	41
B932_0295	2017.37		30S ribosomal protein S4	299313	298696	617	197
B932_0296	1313.99		LysM domain-containing protein	299661	300131	470	348
B932_0297	34.2688		transmembrane efflux protein	300189	301433	1244	58
B932_0298	40.388		putative Na+ driven multidrug efflux pump	302778	301396	1382	-37
B932_0299	96.6769		CysS	302866	304224	1358	88
B932_0300	68.9737		SpoU rRNA methylase family protein	304229	305005	776	5
B932_0301	44.7274		ATP-sensitive potassium channel protein	305037	305996	959	32
B932_0302	61.7764		putative LacX protein	305971	306858	887	-25
B932_0303	84.2924		glutamyl-tRNA synthetase	308241	306907	1334	49
B932_0304	315.615		cytoplasmic membrane protein	308533	309126	593	292
B932_0305	126.173		protein of unknown function DUF477	309141	309983	842	15
B932_0306	110.679		Putative protein YfeX	310092	311117	1025	109
B932_0307	182.885		linocin M18 bacteriocin protein	311119	311919	800	2
B932_0308	67.6732		sugar-proton symporter	313429	311999	1430	80
B932_0309	1332.73		hypothetical protein	313538	313909	371	109
B932_0310	151.079		adenine deaminase	315670	313973	1697	64
B932_0311	43.8571		TonB-dependent outer membrane receptor	315878	318436	2558	208
B932_0312	29.594		putative oxidoreductase	318547	319755	1208	111
B932_0313	46.0105		hypothetical protein	319760	321205	1445	5
B932_0314	38.6543		tonB-dependent receptor protein	321304	323682	2378	99
B932_0315	56.6852		glycerophosphoryl diester phosphodiesterase	323693	324805	1112	11
B932_0316	143.913		hypothetical protein	325153	325395	242	348
B932_0317	928.557		protease I	325932	325405	527	10
B932_0318	439.369		aldehyde dehydrogenase	327431	325989	1442	57
B932_0319	49.758		transcriptional regulator	328442	327582	860	151
B932_0320	339.729		hypothetical protein	328943	328518	425	76
B932_0321	606.312		gluconokinase	329559	328981	578	38
B932_0322	744.001		ribose 5-phosphate isomerase	330227	329547	680	-12
B932_0323	650.638		6-phosphogluconolactonase	330976	330236	740	9
B932_0324	628.207		HAD family hydrolase	331902	330973	929	-3
B932_0325	2246.86		6-phosphogluconate dehydrogenase-like protein	332914	331916	998	14
B932_0326	4199.16		bifunctional transaldolase/phosoglucose isomerase	335788	332918	2870	4
B932_0327	3893.46		transketolase	337857	335800	2057	12
B932_0328	278.786		hypothetical protein	337980	338999	1019	123
B932_0329	118.948		ankyrin-like protein	339023	339538	515	24
B932_0330	146.238		histidinol-phosphate aminotransferase	339535	340605	1070	-3
B932_0331	275.798		hypothetical protein	340663	341022	359	58
B932_0332	66.0144		hypothetical protein	341841	341050	791	28
B932_0333	44.0811		hypothetical protein	342130	341861	269	20
B932_0334	381.554		aminopeptidase	342309	343592	1283	179
B932_0335	435.668		hypothetical protein	343589	344101	512	-3
B932_0336	369.054		hypothetical protein	344180	344587	407	79
B932_0337	523.437		hypothetical protein	345004	344579	425	-8
B932_0338	357.942		FliI	346152	345025	1127	21
B932_0339	1689.29		cell cycle transcriptional regulator CtrA	346555	347298	743	403
B932_0340	167.42		phosphomethylpyrimidine kinase	348118	347309	809	11
B932_0341	89.8971		GlmM	349486	348122	1364	4
B932_0342	952.233		cell division protein FtsH	351485	349581	1904	95
B932_0343	74.2904		hypothetical protein	352892	351654	1238	169
B932_0344	146.043		hypothetical protein	353751	352876	875	-16
B932_0345	1085.86		peptidoglycan-associated lipoprotein	354387	353908	479	157
B932_0346	191.921		translocation protein TolB	356338	354974	1364	587
B932_0347	133.458		hypothetical protein	357348	356356	992	18
B932_0348	201.962		exbD/TolR family protein	357792	357364	428	16
B932_0349	430.958		MotA/TolQ/ExbB proton channel family protein	358545	357802	743	10
B932_0350	70.8825		hypothetical protein	359048	358623	425	78
B932_0351	82.004		holliday junction DNA helicase RuvB	360118	359075	1043	27
B932_0352	105.619		RuvA	360717	360115	602	-3
B932_0353	111.808		holliday junction resolvase	361220	360714	506	-3
B932_0354	161.146		hypothetical protein	361966	361217	749	-3
B932_0355	260.369		SecA	364743	361999	2744	33
B932_0356	909.041		peptidyl-prolyl cis-trans isomerase precursor	364995	365930	935	252
B932_0357	519.687		ArgJ	365935	367170	1235	5
B932_0358	1128.13		NADH dehydrogenase type II	367274	368503	1229	104
B932_0359	375.465		hypothetical protein	368554	369303	749	51
B932_0360	234.659		hypothetical protein	369335	369937	602	32
B932_0361	66.1616		tRNA-Gly	370029	369956	73	19
B932_0362	214.956		O-succinylhomoserine sulfhydrylase	370254	371492	1238	225
B932_0363	232.845		ApaG	371534	372007	473	42
B932_0364	279.705		bifunctional enzyme IspD/IspF	372063	373229	1166	56
B932_0365	1750.79		hypothetical protein	373477	373349	128	120
B932_0366	56.1964		hypothetical protein	373516	373632	116	39
B932_0367	81.2174		hypothetical protein	374307	373618	689	-14
B932_0368	92.5385		hypothetical protein	376880	374304	2576	-3
B932_0369	134.679		ribosomal large subunit pseudouridine synthase C	377872	376880	992	0
B932_0370	89.9476		recombination factor protein RarA	379281	377869	1412	-3
B932_0371	86.8509		hypothetical protein	382582	379358	3224	77
B932_0372	1428.06		bacterioferritin comigratory protein	383130	382645	485	63
B932_0373	1823.73		hypothetical protein	383586	383191	395	61
B932_0374	57.9212		hypothetical protein	384304	383735	569	149
B932_0375	98.6393		hypothetical protein	385173	384304	869	0
B932_0376	62.9311		leucyl/phenylalanyl-tRNA--protein transferase	385832	385173	659	0
B932_0377	168.003		hypothetical protein	385946	386092	146	114
B932_0378	176.024		hypothetical protein	386479	386096	383	4
B932_0379	201.92		hypothetical protein	387359	386517	842	38
B932_0380	325.961		hypothetical protein	387471	387986	515	112
B932_0381	201.044		hypothetical protein	388430	388014	416	28
B932_0382	189.808		Heme exporter protein C	388580	389341	761	150
B932_0383	121.374		hypothetical protein	389338	389505	167	-3
B932_0384	149.653		cytochrome c-type biogenesis protein CcmE	389502	390005	503	-3
B932_0385	90.9564		cytochrome c-type biogenesis protein CysK	390014	391993	1979	9
B932_0386	41.9323		thiol:disulfide interchange protein DsbE	392030	392560	530	37
B932_0387	34.3068		cytochrome c-type biogenesis protein CycL	392560	393018	458	0
B932_0388	80.8012		cytochrome c-type biogenesis protein CycH	393022	393762	740	4
B932_0389	103.959		hypothetical protein	393759	394043	284	-3
B932_0390	149.549		fumarate hydratase	394138	395535	1397	95
B932_0391	128.755		carboxypeptidase-related protein	395657	397162	1505	122
B932_0392	150.364		bacteriophytochrome protein	397331	399529	2198	169
B932_0393	50.6301		sensor histidine kinase	399592	400749	1157	63
B932_0394	122.891		amidophosphoribosyltransferase	402270	400831	1439	82
B932_0395	35.5222		hypothetical protein	402859	402296	563	26
B932_0396	126.527		hypothetical protein	403219	402863	356	4
B932_0397	283.736		thiamine biosynthesis protein ThiC	405128	403233	1895	14
B932_0398	111.707		conserved exported protein of unknown function	406557	405322	1235	194
B932_0399	122.572		hypothetical protein	406620	407159	539	63
B932_0400	52.9033		hypothetical protein	407193	407537	344	34
B932_0401	840.237		5-aminolevulinate synthase	408817	407606	1211	69
B932_0402	41.7327		transcriptional regulator	409773	408814	959	-3
B932_0403	250.466		pirin	409880	410584	704	107
B932_0404	6707.47		hypothetical protein	410718	411077	359	134
B932_0405	527.738		hypothetical protein	412116	411121	995	44
B932_0406	28.2663		hypothetical protein	412230	412346	116	114
B932_0407	22.2332		putative sugar transport protein	412340	413632	1292	-6
B932_0408	34.6475		hypothetical protein	415236	413629	1607	-3
B932_0409	149.974		hypothetical protein	415850	415233	617	-3
B932_0410	116.6		hypothetical protein	416235	415912	323	62
B932_0411	157.876		protease	416870	416262	608	27
B932_0412	28.2239		ABC transporter ATP-binding protein	416947	417981	1034	77
B932_0413	11.4639		ABC transporter permease	417978	418802	824	-3
B932_0414	40.1411		ABC transporter permease	418799	419599	800	-3
B932_0415	72.3352		hypothetical protein	420177	419602	575	3
B932_0416	99.5701		cation efflux system protein	420365	421414	1049	188
B932_0417	44.4323		cation efflux system protein	421423	422316	893	9
B932_0418	22.4754		L-serine deaminase /L-threonine deaminase	422335	423696	1361	19
B932_0419	74.0548		chloride channel protein	423851	425308	1457	155
B932_0420	27.4282		nonspecific acid phosphatase	426116	425364	752	56
B932_0421	23.0256		hypothetical protein	426075	426305	230	-41
B932_0422	183.991		hypothetical protein	426402	426611	209	97
B932_0423	152.958		DinB family protein	427142	426612	530	1
B932_0424	41.7526		vanillate O-demethylase oxygenase subunit	427354	428409	1055	212
B932_0425	230.084		hypothetical protein	429516	428476	1040	67
B932_0426	370.977		hypothetical protein	430499	429513	986	-3
B932_0427	34.374		hypothetical protein	431786	430521	1265	22
B932_0428	574.027		oxidoreductase	431879	432877	998	93
B932_0429	118.891		putative hexosyltransferase	433958	432852	1106	-25
B932_0430	138.671		hypothetical protein	434212	434027	185	69
B932_0431	86.8727		methylthioribose-1-phosphate isomerase	434430	435524	1094	218
B932_0432	43.3415		hypothetical protein	435873	435733	140	209
B932_0433	141.924		hypothetical protein	436123	437043	920	250
B932_0434	148.318		hypothetical protein	437423	437019	404	-24
B932_0435	165.979		cysteine synthase A	437468	438511	1043	45
B932_0436	151.124		two component response regulator	438572	439297	725	61
B932_0437	116.538		two component sensor histidine kinase	439300	440868	1568	3
B932_0438	733.454		shikimate 5-dehydrogenase	440938	441843	905	70
B932_0439	168.88		hypothetical protein	442815	441901	914	58
B932_0440	80.7597		hypothetical protein	443684	442812	872	-3
B932_0441	58.8469		GntR family transcriptional regulator	444040	443681	359	-3
B932_0442	85.8454		hypothetical protein	444095	444478	383	55
B932_0443	75.9438		hypothetical protein	444856	444731	125	253
B932_0444	80.2909		two component transcriptional regulator	444890	445609	719	34
B932_0445	39.2388		integral membrane sensor signal transduction histidine kinase	445606	446982	1376	-3
B932_0446	35.4689		rRNA methyltransferase RsmB	448380	447040	1340	58
B932_0447	55.8972		hypothetical protein	448402	449136	734	22
B932_0448	56.7487		Kup system potassium uptake protein	449256	451268	2012	120
B932_0449	27.902		coproporphyrinogen III oxidase	451265	452416	1151	-3
B932_0450	90.0531		nucleoside hydrolase	452452	453534	1082	36
B932_0451	127.853		hypothetical protein	453557	453976	419	23
B932_0452	883.853		putative hydroxylase	454127	455020	893	151
B932_0453	198.34		hypothetical protein	455017	455478	461	-3
B932_0454	138.831		hypothetical protein	457502	455502	2000	24
B932_0455	258.368		putative 2-nitropropane dioxygenase	458922	457504	1418	2
B932_0456	517.778		polynucleotide phosphorylase	461137	458987	2150	65
B932_0457	909.28		RpsO	461603	461334	269	197
B932_0458	673.391		tRNA pseudouridine synthase B	462585	461563	1022	-40
B932_0459	104.127		RbfA	463005	462664	341	79
B932_0460	287.921		InfB	465866	463080	2786	75
B932_0461	390.611		hypothetical protein	466414	465863	551	-3
B932_0462	453.908		transcription elongation factor NusA	468062	466515	1547	101
B932_0463	263.244		hypothetical protein	468711	468097	614	35
B932_0464	179.918		hypothetical protein	468912	469508	596	201
B932_0465	193.256		ATP-dependent Clp protease ATP-binding subunit ClpA	469540	470790	1250	32
B932_0466	92.104		hypothetical protein	470794	471717	923	4
B932_0467	81.2264		amino acid ABC transporter permease	473354	471786	1568	69
B932_0468	132.38		amino acid ABC transporter ATP-binding protein	474100	473351	749	-3
B932_0469	161.661		heme exporter protein A	474312	474941	629	212
B932_0470	43.3997		heme exporter protein B	474938	475603	665	-3
B932_0471	47.6135		hypothetical protein	475836	477461	1625	233
B932_0472	45.3124		Tricorn protease-like protein	477609	480923	3314	148
B932_0473	26.0456		cytochrome b561	481497	480967	530	44
B932_0474	103.175		DedA family protein	481526	482200	674	29
B932_0475	308.629		hypothetical protein	482533	482676	143	333
B932_0476	71.4867		ribitol transporter	482748	484040	1292	72
B932_0477	282.432		hypothetical protein	486065	484140	1925	100
B932_0478	30.397		bacteriophage-type DNA polymerase	487130	486276	854	211
B932_0479	146.68		hypothetical protein	487132	488895	1763	2
B932_0480	127.721		4-diphosphocytidyl-2-C-methyl-D-erythritol kinase	488892	489770	878	-3
B932_0481	163.109		hypothetical protein	489823	490203	380	53
B932_0482	106.96		hypothetical protein	490411	490211	200	8
B932_0483	146.814		chemotaxis protein CheY	490937	490542	395	131
B932_0484	50.642		chemotaxis protein CheB	491992	490937	1055	0
B932_0485	191.901		chemotaxis protein CheR	492822	491992	830	0
B932_0486	268.554		chemotaxis protein CheW	493223	492810	413	-12
B932_0487	639.538		chemotaxis protein CheA	495295	493244	2051	21
B932_0488	45.6557		chemotaxis protein CheY	495651	495292	359	-3
B932_0489	336.051		chemotaxis protein CheX	495917	495651	266	0
B932_0490	983.644		methyl-accepting chemotaxis protein	497326	495917	1409	0
B932_0491	151.904		hypothetical protein	498487	497531	956	205
B932_0492	134.246		tRNA-Asp	498695	498771	76	208
B932_0493	910.393		hypothetical protein	498938	499183	245	167
B932_0494	119.418		ABC transporter ATP-binding protein	499959	499195	764	12
B932_0495	98.5353		ABC transporter permease protein	500803	499964	839	5
B932_0496	145.275		hypothetical protein	500926	501567	641	123
B932_0497	110.549		putative aluminum resistance protein	501564	502265	701	-3
B932_0498	172.735		hypothetical protein	502262	502795	533	-3
B932_0499	92.9086		GTP cyclohydrolase I	503440	502802	638	7
B932_0500	65.8084		folate synthesis protein	504357	503449	908	9
B932_0501	45.5168		dihydropteroate synthase	505178	504333	845	-24
B932_0502	67.9859		hypothetical protein	507832	505223	2609	45
B932_0503	58.5789		hypothetical protein	508844	508029	815	197
B932_0504	99.0828		gamma-glutamyltranspeptidase	508982	510388	1406	138
B932_0505	82.3974		FliP	511128	510391	737	3
B932_0506	94.7051		hypothetical protein	511418	511125	293	-3
B932_0507	2252.76		flagellar basal-body rod protein FlgB	511627	512019	392	209
B932_0508	1590.17		FlgC	512033	512440	407	14
B932_0509	525.947		flagellar hook-basal body protein FleE	512444	512761	317	4
B932_0510	307.643		flagellar biosynthetic protein FliQ	512765	513037	272	4
B932_0511	85.7255		flagellar biosynthetic protein FliR	513034	513861	827	-3
B932_0512	71.8126		flagellar biosynthetic protein FlhB	513865	514941	1076	4
B932_0513	86.8301		hypothetical protein	514925	515116	191	-16
B932_0514	236.839		RecA	515117	516151	1034	1
B932_0515	325.266		hypothetical protein	516337	516209	128	58
B932_0516	500.793		hypothetical protein	517498	516509	989	172
B932_0517	920.504		ATP-dependent Clp protease proteolytic subunit	518223	517552	671	54
B932_0518	606.763		hypothetical protein	518252	518365	113	29
B932_0519	100.384		hypothetical protein	518362	519360	998	-3
B932_0520	106.54		aminotransferase	519458	520684	1226	98
B932_0521	618.294		homoserine dehydrogenase	520681	521970	1289	-3
B932_0522	1263.78		GlpX	521967	522968	1001	-3
B932_0523	70.2052		single-stranded-DNA-specific exonuclease RecJ	522979	524778	1799	11
B932_0524	708.474		tRNA-Glu	524820	524895	75	42
B932_0525	262.208		DNA integration/recombination/inversion protein	524987	526204	1217	92
B932_0526	145.765		hypothetical protein	526520	526864	344	316
B932_0527	74.0806		hypothetical protein	526849	528819	1970	-15
B932_0528	62.1674		DNA polymerase III, alpha subunit	532018	528842	3176	23
B932_0529	110.643		putative DNA polymerase protein	533436	532015	1421	-3
B932_0530	73.7419		hypothetical protein	534247	533453	794	17
B932_0531	55.0108		hypothetical protein	534714	534589	125	342
B932_0532	29.9553		transcriptional regulator	534774	535676	902	60
B932_0533	42.7192		NmrA family protein	536765	535875	890	199
B932_0534	126.544		AraC family transcriptional regulator	536923	537774	851	158
B932_0535	29.4359		bacterial regulatory helix-turn-helix, lysR family protein	539022	538069	953	295
B932_0536	22.3282		short chain dehydrogenase family protein	539103	539816	713	81
B932_0537	28.1271		amidohydrolase 2	539856	540842	986	40
B932_0538	80.0132		hypothetical protein	541970	541050	920	208
B932_0539	409.868		protease/amidase	542121	542813	692	151
B932_0540	96.1369		transcriptional regulator MerR	543337	542810	527	-3
B932_0541	90.1998		non-heme chloroperoxidase	543418	543696	278	81
B932_0542	178.04		hypothetical protein	543931	544086	155	235
B932_0543	124.213		TonB-dependent outer membrane receptor	544221	546524	2303	135
B932_0544	65.3368		hypothetical protein	546957	547532	575	433
B932_0545	455.709		Oxalate decarboxylase oxdC	547847	549022	1175	315
B932_0546	112.613		multi-sensor signal transduction histidine kinase	549253	551070	1817	231
B932_0547	124.465		transcriptional regulatory protein	551123	551710	587	53
B932_0548	505.531		bicupin, oxalate decarboxylase family	552140	553384	1244	430
B932_0549	348.29		twin arginine translocase protein A	553450	553722	272	66
B932_0550	141.326		hypothetical protein	553805	554245	440	83
B932_0551	86.3806		formate dehydrogenase family accessory protein FdhD	556619	555741	878	1496
B932_0552	213.251		formate dehydrogenase alpha chain protein	558952	556649	2303	30
B932_0553	211.542		hypothetical protein	559455	559006	449	54
B932_0554	609.069		hypothetical protein	560571	559621	950	166
B932_0555	200.675		NAD-binding 6-phosphogluconate dehydrogenase	560824	561795	971	253
B932_0556	269.515		putative short-chain dehydrogenase/reductase (SDR)	561843	562901	1058	48
B932_0557	191.91		LysR family transcriptional regulator	563881	562952	929	51
B932_0558	72.8502		hypothetical protein	564135	564251	116	254
B932_0559	38.6641		hypothetical protein	564357	564497	140	106
B932_0560	32.608		transposase	564534	564989	455	37
B932_0561	26.4897		transposase	564999	565334	335	10
B932_0562	14.8776		hypothetical protein	565640	566464	824	306
B932_0563	24.4481		hypothetical protein	566755	566534	221	70
B932_0564	9.32136		hypothetical protein	567128	566961	167	206
B932_0565	26.6049		putative phage repressor	567287	567958	671	159
B932_0566	11.5101		hypothetical protein	568124	568348	224	166
B932_0567	9.23426		hypothetical protein	568355	568651	296	7
B932_0568	11.8695		lipoprotein	568740	569138	398	89
B932_0569	6.06134		hypothetical protein	569926	569279	647	141
B932_0570	12.0183		hypothetical protein	570570	569923	647	-3
B932_0571	24.7032		hypothetical protein	571228	570638	590	68
B932_0572	15.7694		hypothetical protein	571518	571225	293	-3
B932_0573	13.0336		hypothetical protein	571802	571930	128	284
B932_0574	40.7218		hypothetical protein	572730	572882	152	800
B932_0575	29.7786		tRNA-Thr	573080	573154	74	198
B932_0576	18.403		hypothetical protein	574604	573396	1208	242
B932_0577	24.244		Adenine deaminase	576563	574608	1955	4
B932_0578	22.4976		hypothetical protein	576590	576733	143	27
B932_0579	14.4149		siderophore-interacting iron utilization protein	577714	576974	740	241
B932_0580	17.8295		TonB protein	578740	577919	821	205
B932_0581	16.0305		ExbD protein	579186	578752	434	12
B932_0582	17.2216		ExbB protein	579908	579195	713	9
B932_0583	17.0483		hypothetical protein	579913	580062	149	5
B932_0584	42.2818		putative hydroxylase	580145	580828	683	83
B932_0585	20.767		hypothetical protein	581007	580825	182	-3
B932_0586	17.3263		hypothetical protein	581843	581088	755	81
B932_0587	25.8575		hydroxamate-type ferrisiderophore receptor	584252	581925	2327	82
B932_0588	8.36243		hypothetical protein	584306	584449	143	54
B932_0589	18.8264		transcriptional regulator	585432	584485	947	36
B932_0590	19.074		transporter	585672	587291	1619	240
B932_0591	15.3513		secretion protein	587310	588386	1076	19
B932_0592	22.8982		hypothetical protein	588538	588407	131	21
B932_0593	18.0885		Outer membrane channel protein	588518	589900	1382	-20
B932_0594	54.5669		diguanylate cyclase	590113	591918	1805	213
B932_0595	19.1828		TonB-dependent outer membrane receptor	594257	591990	2267	72
B932_0596	46.1483		putative siderophore receptor protein	594438	596705	2267	181
B932_0597	358.805		hypothetical protein	597327	596731	596	26
B932_0598	245.343		hypothetical protein	597711	598604	893	384
B932_0599	44.1384		aldehyde dehydrogenase-like protein	599193	598648	545	44
B932_0600	50.8292		hypothetical protein	600269	599502	767	309
B932_0601	53.9624		oxidoreductase	601970	600285	1685	16
B932_0602	112.37		metallo-beta-lactamase superfamily protein	602969	602016	953	46
B932_0603	134.982		peroxiredoxin	603047	603691	644	78
B932_0604	61.3553		ArsR family transcriptional regulator	603688	604089	401	-3
B932_0605	712.421		hypothetical protein	604118	604459	341	29
B932_0606	373.7		transcriptional regulator	604604	605686	1082	145
B932_0607	124.702		phosphoglycolate phosphatase	606360	605695	665	9
B932_0608	19.5381		5,10-methylenetetrahydrofolate reductase	607273	606407	866	47
B932_0609	43.619		methyltransferase	608241	607303	938	30
B932_0610	25.7056		5-methyltetrahydropteroyltriglutamate--homocysteine S-methyltransferase	608446	608931	485	205
B932_0611	42.1128		metallopeptidase	611080	608975	2105	44
B932_0612	73.6117		beta-N-acetylhexosaminidase	613327	611180	2147	100
B932_0613	66.0949		Iron-chelating periplasmic-binding protein	614367	613411	956	84
B932_0614	30.6956		Fe3+-siderophore ABC transporter ATP-binding protein	615146	614364	782	-3
B932_0615	22.313		Fe3+-siderophore ABC transporter permease	616165	615143	1022	-3
B932_0616	186.344		cytochrome c	616593	617927	1334	428
B932_0617	116.893		membrane-bound aldehyde dehydrogenase, small subunit	617954	618430	476	27
B932_0618	150.41		membrane-bound aldehyde dehydrogenase, large subunit	618423	620735	2312	-7
B932_0619	18.0595		1-aminocyclopropane-1-carboxylate deaminase	621822	620806	1016	71
B932_0620	115.286		leucine-responsive regulatory-like protein	621966	622442	476	144
B932_0621	162.474		hypothetical protein	622526	623617	1091	84
B932_0622	28.8787		hypothetical protein	623736	623623	113	6
B932_0623	53.9058		nucleoside hydrolase	623758	624936	1178	22
B932_0624	21.6973		lipid A biosynthesis acyltransferase	625900	624974	926	38
B932_0625	104.829		putative deaminase	627166	626111	1055	211
B932_0626	315.076		hypothetical protein	627652	627245	407	79
B932_0627	117.115		hypothetical protein	627734	628360	626	82
B932_0628	131.985		lipopolysaccharide core biosynthesis glycosyl transferase	629396	628368	1028	8
B932_0629	292.731		hypothetical protein	629942	629409	533	13
B932_0630	296.824		zinc protease	630088	632265	2177	146
B932_0631	215.669		Zinc protease	632267	632785	518	2
B932_0632	79.1587		hypothetical protein	633339	632959	380	174
B932_0633	158.324		hypothetical protein	634385	633366	1019	27
B932_0634	93.1109		glycosyltransferase	637415	634434	2981	49
B932_0635	433.902		putative glycosyltransferase	640785	637435	3350	20
B932_0636	2081.7		RpsA	642787	641021	1766	236
B932_0637	48.1189		cytidylate kinase	643621	642983	638	196
B932_0638	83.0438		3-phosphoshikimate 1-carboxyvinyltransferase	644943	643618	1325	-3
B932_0639	373.913		hypothetical protein	645175	645426	251	232
B932_0640	64.4007		hypothetical protein	645458	645967	509	32
B932_0641	66.739		short chain dehydrogenase	646725	645982	743	15
B932_0642	93.9078		recombination protein RecR	647318	646722	596	-3
B932_0643	389.214		hypothetical protein	647667	647344	323	26
B932_0644	121.93		DNA polymerase III subunits gamma and tau	649622	647664	1958	-3
B932_0645	126.028		gamma-glutamyltranspeptidase	651665	649866	1799	244
B932_0646	307.622		methionine aminopeptidase	652465	651662	803	-3
B932_0647	1016.91		D-alanyl-D-alanine carboxypeptidase	653606	652551	1055	86
B932_0648	31.7449		hypothetical protein	653840	653682	158	76
B932_0649	300.85		ATP-dependent Clp protease adaptor protein ClpS	653970	654281	311	130
B932_0650	415.775		ATP-dependent Clp protease ATP-binding subunit ClpA	654407	656716	2309	126
B932_0651	81.0341		hypothetical protein	657230	656766	464	50
B932_0652	43.468		glyceraldehyde 3-phosphate dehydrogenase	658323	657304	1019	74
B932_0653	18.9882		hypothetical protein	658444	658301	143	-22
B932_0654	19.2016		sugar-proton symporter	659838	658441	1397	-3
B932_0655	23.8486		electron transfer flavoprotein-ubiquinone oxidoreductase	661614	659962	1652	124
B932_0656	25.0642		electron transfer flavoprotein alpha subunit	662573	661647	926	33
B932_0657	30.5741		electron transfer flavoprotein beta subunit	663334	662573	761	0
B932_0658	19.5873		hypothetical protein	664208	663351	857	17
B932_0659	27.1468		hypothetical protein	665359	664211	1148	3
B932_0660	17.1775		3-ketoacyl-(acyl-carrier-protein) reductase	666136	665369	767	10
B932_0661	24.4491		acyl-CoA dehydrogenase	667275	666133	1142	-3
B932_0662	59.2448		TtuD3 hydroxypyruvate reductase	668695	667436	1259	161
B932_0663	15.5848		acyl-CoA transferase	670311	668740	1571	45
B932_0664	33.0618		L-sorbose 1-dehydrogenase, FAD dependent	671992	670400	1592	89
B932_0665	54.2526		L-sorbosone dehydrogenase, NAD(P) dependent	673532	671994	1538	2
B932_0666	129.602		TetR/AcrR family transcriptional regulator	673960	674613	653	428
B932_0667	36.1791		hypothetical protein	675039	674650	389	37
B932_0668	64.9378		hypothetical protein	675407	675060	347	21
B932_0669	186.524		capsule polysaccharide export protein	676959	675670	1289	263
B932_0670	226.767		hypothetical protein	677524	677090	434	131
B932_0671	52.628		ISPpu9, transposase	679413	678046	1367	522
B932_0672	35.4398		transposase	680580	680197	383	784
B932_0673	283.196		transposase	680688	681893	1205	108
B932_0674	125.256		hypothetical protein	681979	682092	113	86
B932_0675	485.407		putative integrase	682244	683095	851	152
B932_0676	77.6794		transposase	683999	683103	896	8
B932_0677	2873.9		transposase	684658	684152	506	153
B932_0678	65.563		hypothetical protein	686975	685320	1655	662
B932_0679	71.3848		hypothetical protein	688534	686996	1538	21
B932_0680	183.073		transposase	688731	689156	425	197
B932_0681	35.8684		transposase	690201	689581	620	425
B932_0682	37.1123		hypothetical protein	690529	690338	191	137
B932_0683	61.5817		hypothetical protein	691348	691208	140	679
B932_0684	475.521		putative integrase	692270	691323	947	-25
B932_0685	332.324		hypothetical protein	693281	693129	152	859
B932_0686	631.099		putative capsule polysaccharide export inner-membrane protein ctrB	693388	694659	1271	107
B932_0687	204.387		ABC-2 type transporter	695316	695489	173	657
B932_0688	317.243		capsule polysaccharide export ATP-binding protein ctrD	695964	696161	197	475
B932_0689	114.802		hypothetical protein	696253	696399	146	92
B932_0690	94.4031		hypothetical protein	696553	696750	197	154
B932_0691	163.372		hypothetical protein	696858	697070	212	108
B932_0692	2979.22		transposase	697849	697343	506	273
B932_0693	78.9931		hypothetical protein	698152	699861	1709	303
B932_0694	138.401		hypothetical protein	699874	700152	278	13
B932_0695	127.183		hypothetical protein	700534	700662	128	382
B932_0696	158.449		tRNA-Thr	701381	701307	74	645
B932_0697	330.108		DnaK suppressor protein	701855	701436	419	55
B932_0698	247.056		FlgI	702140	703210	1070	285
B932_0699	254.66		chemotactic signal-response protein CheL	703285	703509	224	75
B932_0700	194.815		hypothetical protein	703506	703910	404	-3
B932_0701	103.982		hemolysin-related protein	705215	703923	1292	13
B932_0702	844.632		hypothetical protein	706593	705358	1235	143
B932_0703	647.697		hypothetical protein	706858	707511	653	265
B932_0704	267.932		ceramide glucosyltransferase	707570	708784	1214	59
B932_0705	620.571		putative methyltransferase	708781	710205	1424	-3
B932_0706	43.769		sugar phosphotransferase system protein	710302	711126	824	97
B932_0707	49.5806		hypothetical protein	711227	712039	812	101
B932_0708	59.0894		putative sugar kinase protein	713074	712094	980	55
B932_0709	1886.39		hypothetical protein	713514	713335	179	261
B932_0710	361.687		hypothetical protein	713537	714052	515	23
B932_0711	83.3507		putative multidrug resistance protein mdtB	714357	717530	3173	305
B932_0712	89.1764		HlyD family secretion protein	717530	718708	1178	0
B932_0713	55.5015		outer membrane protein	718708	720339	1631	0
B932_0714	52.0958		hypothetical protein	720667	720536	131	197
B932_0715	59.0969		hypothetical protein	720877	720710	167	43
B932_0716	219.32		hypothetical protein	721643	720957	686	80
B932_0717	158.407		ribonuclease D	722939	721737	1202	94
B932_0718	933.824		thioredoxin	723352	723026	326	87
B932_0719	26.2703		ATP-dependent nuclease subunit A	726993	723436	3557	84
B932_0720	30.7827		hypothetical protein	730025	726990	3035	-3
B932_0721	55.4939		hypothetical protein	730471	730022	449	-3
B932_0722	23.1067		hypothetical protein	730712	735961	5249	241
B932_0723	24.0558		lipopolysaccharide core biosynthesis protein WbcM	737034	735958	1076	-3
B932_0724	76.3926		thioredoxin reductase	737081	738103	1022	47
B932_0725	114.37		D-amino acid dehydrogenase small subunit	738200	739453	1253	97
B932_0726	5876.9		hypothetical protein	740157	739843	314	390
B932_0727	562.862		GTP-binding protein	742237	740396	1841	239
B932_0728	125.611		7-cyano-7-deazaguanine reductase	742387	742875	488	150
B932_0729	119.585		aminoglycoside N3-acetyltransferase	742879	743694	815	4
B932_0730	25.8818		hypothetical protein	745240	743684	1556	-10
B932_0731	15.4431		hypothetical protein	745545	745237	308	-3
B932_0732	26.8118		hypothetical protein	745811	745542	269	-3
B932_0733	25.5807		hydroxamate-type ferrisiderophore receptor	748002	745822	2180	11
B932_0734	229.491		putative oxidoreductase	748666	748193	473	191
B932_0735	1046.83		2,5-diketo-D-gluconic acid reductase	749598	748759	839	93
B932_0736	57.4636		histidine kinase-response regulator hybrid protein	753290	749658	3632	60
B932_0737	321.377		oxidoreductase	753399	754259	860	109
B932_0738	151.132		hypothetical protein	754514	754326	188	67
B932_0739	120.749		glycogen debranching enzyme GlgX	756801	754582	2219	68
B932_0740	108.074		hypothetical protein	756959	756798	161	-3
B932_0741	7.1503		glycogen/starch synthase	756943	758592	1649	-16
B932_0742	57.1299		glycogen branching enzyme	758604	760805	2201	12
B932_0743	95.0699		malto-oligosyltrehalose trehalohydrolase	760825	762582	1757	20
B932_0744	372.521		hypothetical protein	764025	762598	1427	16
B932_0745	16.39		xanthine dehydrogenase Xdh C protein	765110	764319	791	294
B932_0746	31.7115		xanthine dehydrogenase XdhB protein	767440	765113	2327	3
B932_0747	42.4812		xanthine dehydrogenase XdhA protein	768896	767433	1463	-7
B932_0748	18.7502		putative TonB-dependent receptor	771563	769161	2402	265
B932_0749	48.0916		GntR family regulatory protein 11	773248	771689	1559	126
B932_0750	14.4857		membrane protein	773247	773861	614	-1
B932_0751	22.3385		oligopeptide ABC transporter ATP-binding protein OppF	774800	773865	935	4
B932_0752	24.8995		oligopeptide ABC transporter ATP-binding protein OppD	775750	774797	953	-3
B932_0753	32.4628		oligopeptide ABC transporter permease protein OppB	776723	775740	983	-10
B932_0754	35.8889		oligopeptide ABC transporter permease protein OppC	777670	776720	950	-3
B932_0755	319.373		hypothetical protein	777984	777790	194	120
B932_0756	73.1245		cysteine synthase	778295	779290	995	311
B932_0757	124.503		hypothetical protein	779402	780073	671	112
B932_0758	44.1644		cation-transporting ATPase	782376	780070	2306	-3
B932_0759	18.9411		ABC transporter ATP-binding protein	784239	782515	1724	139
B932_0760	42.1821		Fe(3+)-pyochelin receptor	786598	784226	2372	-13
B932_0761	19.5199		copper resistance protein CopZ	786914	786702	212	104
B932_0762	51.1564		hypothetical protein	787188	787589	401	274
B932_0763	28.6172		copper resistance protein CopA	787674	789458	1784	85
B932_0764	35.8846		copper resistance protein CopB	789476	790228	752	18
B932_0765	105.868		hypothetical protein	790256	790531	275	28
B932_0766	228.164		hypothetical protein	790910	790557	353	26
B932_0767	29.605		hypothetical protein	790973	791119	146	63
B932_0768	288.02		ferrous iron transport protein A (FeoA)	791174	791425	251	55
B932_0769	69.5611		ferrous iron transport protein B (FeoB)	791434	793302	1868	9
B932_0770	85.7238		hypothetical protein	793302	793493	191	0
B932_0771	25.5193		TonB-dependent outer membrane receptor	796088	793686	2402	193
B932_0772	13.3792		metabolite transport protein	797485	796151	1334	63
B932_0773	22.6327		dipeptidase PepQ	798773	797619	1154	134
B932_0774	23.1517		TetR family transcriptional regulator	799582	798938	644	165
B932_0775	90.6502		hypothetical protein	800740	799904	836	322
B932_0776	75.7986		bifunctional protein putA	804393	800824	3569	84
B932_0777	46.1783		leucine-responsive regulatory protein	804530	804985	455	137
B932_0778	371.52		hypothetical protein	805296	805478	182	311
B932_0779	100.402		hypothetical protein	806846	805494	1352	16
B932_0780	95.3268		capsular polysaccharide biosynthesis protein	807200	808987	1787	354
B932_0781	165.092		capsule export protein	809017	810399	1382	30
B932_0782	174.182		glycosyltransferase	810396	811658	1262	-3
B932_0783	172.374		hypothetical protein	812132	811836	296	178
B932_0784	655.846		hypothetical protein	812418	813029	611	286
B932_0785	208.042		glycosyltransferase	813042	814247	1205	13
B932_0786	324.217		group 1 glycosyl transferase	814281	815585	1304	34
B932_0787	67.2069		putative DNA recombinase	815832	815960	128	247
B932_0788	27.7793		tRNA-Met	815993	815917	76	-43
B932_0789	492.396		5S ribosomal RNA	816150	816037	113	44
B932_0790	397.111		23S ribosomal RNA	818967	816232	2735	82
B932_0791	1131.39		hypothetical protein	819307	819194	113	227
B932_0792	452.368		tRNA-Ala	819412	819337	75	30
B932_0793	232.391		tRNA-Ile	819495	819419	76	7
B932_0794	332.211		16S ribosomal RNA	821100	819629	1471	134
B932_0795	44.1529		hypothetical protein	827504	821508	5996	408
B932_0796	333.494		ATP synthase F1 subunit epsilon	828045	827629	416	125
B932_0797	768.18		F0F1 ATP synthase subunit beta	829514	828051	1463	6
B932_0798	536.358		ATP synthase F0F1 subunit gamma	830426	829536	890	22
B932_0799	426.578		ATP synthase F0F1 subunit alpha	831971	830436	1535	10
B932_0800	552.022		ATP synthase delta chain	832543	831971	572	0
B932_0801	67.2007		hypothetical protein	833022	832849	173	306
B932_0802	63.7725		tRNA-Gly	833355	833282	73	260
B932_0803	799.123		tRNA-Trp	833527	833603	76	172
B932_0804	1132.91		protein translocase subunit SecE	833738	833920	182	135
B932_0805	1011.32		NusG	833930	834460	530	10
B932_0806	63.2187		hypothetical protein	835153	834542	611	82
B932_0807	160.185		paraquat-inducible protein B	836769	835156	1613	3
B932_0808	225.879		paraquat-inducible protein A	838301	836823	1478	54
B932_0809	23.1799		tRNA-Thr	838589	838514	75	213
B932_0810	117.809		plasmid stabilization system protein	838765	838953	188	176
B932_0811	88.3478		Serine--pyruvate aminotransferase	840186	838960	1226	7
B932_0812	18.2749		allantoate amidohydrolase	841418	840183	1235	-3
B932_0813	18.6296		LysR family transcriptional regulator	841519	842400	881	101
B932_0814	23.2469		gamma-glutamyltranspeptidase	842439	844004	1565	39
B932_0815	16.3083		amidase	845380	844046	1334	42
B932_0816	20.2639		hypothetical protein	845556	845377	179	-3
B932_0817	25.6346		hypothetical protein	845970	845587	383	31
B932_0818	19.5242		transcriptional regulator, DeoR family protein	846751	845957	794	-13
B932_0819	10.011		putative N-acetylglucosamine kinase	846867	847886	1019	116
B932_0820	12.0573		sugar isomerase (SIS)	847898	848851	953	12
B932_0821	7.4324		putative tagatose 6-phosphate kinase agaz	848854	850140	1286	3
B932_0822	15.0972		sugar permease	850137	851417	1280	-3
B932_0823	14.417		N-acetylglucosamine-6-phosphate deacetylase	851414	852523	1109	-3
B932_0824	18.8094		hypothetical protein	852691	852479	212	-44
B932_0825	39.3463		TonB-dependent receptor	852694	855105	2411	3
B932_0826	190.543		glucosamine-6-phosphate isomerase	855180	855932	752	75
B932_0827	206.23		sucrose isomerase	857693	855948	1745	16
B932_0828	103.038		phosphoheptose isomerase	857896	858531	635	203
B932_0829	71.4251		hypothetical protein	858528	859562	1034	-3
B932_0830	161.851		oxidoreductase	860473	859568	905	6
B932_0831	85.9872		hypothetical protein	860846	860679	167	206
B932_0832	32.6491		putative carbohydrate-selective porin	862468	860924	1544	78
B932_0833	521.783		FlgH	862732	863478	746	264
B932_0834	241.786		hypothetical protein	864786	863539	1247	61
B932_0835	86.8926		biopolymer transport ExbD protein	865224	864790	434	4
B932_0836	213.365		hypothetical protein	865217	865336	119	-7
B932_0837	264.777		biopolymer transport ExbD protein	865722	865297	425	-39
B932_0838	226.322		biopolymer transport ExbB protein	866809	865727	1082	5
B932_0839	485.219		hypothetical protein	867606	866938	668	129
B932_0840	279.612		peptide chain release factor 2	868974	868006	968	400
B932_0841	161.112		penicillin-binding protein 1	871806	869176	2630	202
B932_0842	1676.02		putative oxidoreductase	872782	871898	884	92
B932_0843	117.046		heat-inducible transcription repressor	873915	872845	1070	63
B932_0844	59.2079		ribonuclease PH	873999	874709	710	84
B932_0845	50.5432		putative deoxyribonucleotide triphosphate pyrophosphatase	874709	875308	599	0
B932_0846	144.839		hypothetical protein	875802	875317	485	9
B932_0847	418.223		hypothetical protein	875937	875806	131	4
B932_0848	320.651		organophopsphate acid anhydrase	877469	876111	1358	174
B932_0849	52.3736		ABC transporter ATP-binding protein	879412	877574	1838	105
B932_0850	106.407		hypothetical protein	879583	879467	116	55
B932_0851	22.9142		endonuclease III	879555	880214	659	-28
B932_0852	23.1731		DNA uptake protein	882303	880222	2081	8
B932_0853	192.793		putative oxidoreductase	883198	882461	737	158
B932_0854	598.503		hypothetical protein	883770	883183	587	-15
B932_0855	189.704		hypothetical protein	884019	883831	188	61
B932_0856	31.2414		GltX	883972	885375	1403	-47
B932_0857	68.9969		PyrB	885368	886309	941	-7
B932_0858	52.8148		dihydroorotase	886306	887580	1274	-3
B932_0859	65.8482		hypothetical protein	887577	888206	629	-3
B932_0860	63.1127		DNA processing chain A	888305	889435	1130	99
B932_0861	169.475		DNA topoisomerase I	889456	892161	2705	21
B932_0862	99.4207		carboxy-terminal processing protease	892259	894016	1757	98
B932_0863	108.22		hypothetical protein	894044	894382	338	28
B932_0864	273.12		outer membrane protein	894524	895672	1148	142
B932_0865	274.921		hypothetical protein	896480	895809	671	137
B932_0866	954.206		hypothetical protein	896581	897240	659	101
B932_0867	210.945		DNA topoisomerase IV subunit B	897319	899334	2015	79
B932_0868	57.7562		putative permease	899337	900233	896	3
B932_0869	54.6689		short-chain dehydrogenase/reductase SDR	900989	900261	728	28
B932_0870	25.1589		ribose ABC transporter, permease protein	901978	901013	965	24
B932_0871	27.7654		ribose ABC transporter ATP-binding protein	903509	901962	1547	-16
B932_0872	55.8922		putative sugar-binding exported protein	904511	903546	965	37
B932_0873	28.729		FabG	905335	904565	770	54
B932_0874	57.007		AraC family transcriptional regulator	906369	905356	1013	21
B932_0875	64.1287		NAD-dependent xylitol dehydrogenase	906878	906384	494	15
B932_0876	723.757		D-lactate dehydrogenase	909039	907324	1715	446
B932_0877	41.0762		hypothetical protein	909078	909227	149	39
B932_0878	48.1154		DNA mismatch repair protein MutL	910929	909220	1709	-7
B932_0879	201.023		hypothetical protein	911683	911132	551	203
B932_0880	44.7619		lipoprotein signal peptidase	912303	911758	545	75
B932_0881	118.695		IleS	915116	912270	2846	-33
B932_0882	87.3872		hypothetical protein	915313	916278	965	197
B932_0883	51.6431		hypothetical protein	916366	917142	776	88
B932_0884	64.8394		TonB-dependent receptor protein	917366	917181	185	39
B932_0885	37.4525		TonB-dependent receptor protein	917624	917406	218	40
B932_0886	70.4791		riboflavin biosynthesis protein	918566	917643	923	19
B932_0887	235.903		enolase-phosphatase	919243	918563	680	-3
B932_0888	380.394		dioxygenase	919807	919253	554	10
B932_0889	397.837		methylthioribulose-1-phosphate dehydratase	920437	919811	626	4
B932_0890	504.126		Sec-independent protein translocase protein TatA	920694	920437	257	0
B932_0891	83.2483		hypothetical protein	921236	920766	470	72
B932_0892	77.9475		hypothetical protein	921841	921233	608	-3
B932_0893	132.263		D-aminopeptidase	921905	923470	1565	64
B932_0894	183.435		ArgD	923622	924824	1202	152
B932_0895	106.296		ornithine carbamoyltransferase	924821	925795	974	-3
B932_0896	228.777		heat shock protein HSP33	925843	926724	881	48
B932_0897	218.818		hypothetical protein	926721	927794	1073	-3
B932_0898	419.885		hypothetical protein	927812	928642	830	18
B932_0899	56.2337		membrane-bound D-gluconate 2-dehydrogenase small subunit	928861	929490	629	219
B932_0900	63.7734		membrane-bound D-gluconate 2-dehydrogenase large subunit	929503	931281	1778	13
B932_0901	31.113		membrane-bound D-gluconate 2-dehydrogenase cytochrome c subunit	931278	932597	1319	-3
B932_0902	15.8227		hypothetical protein	933899	932643	1256	46
B932_0903	13.9114		hypothetical protein	934585	933899	686	0
B932_0904	10.2199		hypothetical protein	935826	934588	1238	3
B932_0905	28.2903		hypothetical protein	937011	935872	1139	46
B932_0906	32.3882		phage tail protein	937413	937054	359	43
B932_0907	24.5694		Phage-related baseplate assembly protein	938021	937410	611	-3
B932_0908	18.6571		hypothetical protein	939097	938033	1064	12
B932_0909	30.8309		hypothetical protein	939303	939094	209	-3
B932_0910	24.9878		hypothetical protein	940227	939310	917	7
B932_0911	15.8991		hypothetical protein	941141	940245	896	18
B932_0912	8.96589		hypothetical protein	941296	941144	152	3
B932_0913	9.28092		hypothetical protein	941628	941308	320	12
B932_0914	14.372		hypothetical protein	942050	941625	425	-3
B932_0915	30.2898		Phage tail sheath protein	943537	942053	1484	3
B932_0916	39.4822		hypothetical protein	944596	943622	974	85
B932_0917	39.8116		hypothetical protein	945211	944609	602	13
B932_0918	29.8667		hypothetical protein	945620	945219	401	8
B932_0919	18.4256		hypothetical protein	947101	945674	1427	54
B932_0920	23.6579		Phage minor structual protein GP20	947628	947134	494	33
B932_0921	18.6382		Phage portal protein	949088	947646	1442	18
B932_0922	16.7895		Phage DNA packaging protein	950402	949107	1295	19
B932_0923	23.5876		hypothetical protein	950853	950404	449	2
B932_0924	32.5323		hypothetical protein	951320	950889	431	36
B932_0925	37.0518		hypothetical protein	951904	951437	467	117
B932_0926	26.0198		hypothetical protein	952260	951952	308	48
B932_0927	127.517		hypothetical protein	952756	952247	509	-13
B932_0928	241.978		replicative DNA helicase	954800	953286	1514	530
B932_0929	314.41		hypothetical protein	954923	955237	314	123
B932_0930	0.505365		putative folylpoly-gamma-glutamate synthetase	956547	955213	1334	-24
B932_0931	513.385		Acetyl-coenzyme A carboxylase carboxyl transferase	957416	956547	869	0
B932_0932	364.982		hypothetical protein	957615	957478	137	62
B932_0933	401.341		hypothetical protein	957693	958259	566	78
B932_0934	121.871		TrpA	959140	958328	812	69
B932_0935	284.874		tryptophan synthase subunit beta	960330	959137	1193	-3
B932_0936	168.631		magnesium/cobalt transporter CorA	960541	961590	1049	211
B932_0937	462.272		oxidoreductase	962027	961587	440	-3
B932_0938	468.823		sulfite reductase (ferredoxin)	963687	962014	1673	-13
B932_0939	287.921		hypothetical protein	963962	963684	278	-3
B932_0940	231.731		hypothetical protein	964684	964238	446	276
B932_0941	169.82		alanine racemase	965934	964810	1124	126
B932_0942	156.722		transcriptional regulator	966169	966510	341	235
B932_0943	1010.14		bacterioferritin	967399	966911	488	401
B932_0944	210.055		hypothetical protein	967809	967663	146	264
B932_0945	556.521		hypothetical protein	967993	968202	209	184
B932_0946	1877.14		transposase	968220	968480	260	18
B932_0947	819.915		transposase	968601	969212	611	121
B932_0948	1139.48		transposase	969548	969408	140	196
B932_0949	1096.02		tRNA-Met	969721	969645	76	97
B932_0950	487.369		5S ribosomal RNA	969878	969765	113	44
B932_0951	698.955		23S ribosomal RNA	972695	969960	2735	82
B932_0952	2497.53		hypothetical protein	973035	972922	113	227
B932_0953	1293.93		tRNA-Ala	973140	973065	75	30
B932_0954	1076		tRNA-Ile	973223	973147	76	7
B932_0955	555.521		16S ribosomal RNA	974828	973357	1471	134
B932_0956	115.926		UDP-N-acetylglucosamine 4-epimerase	976089	975121	968	293
B932_0957	115.803		hypothetical protein	976549	976097	452	8
B932_0958	216.525		metallo-beta-lactamase superfamily protein	977234	976608	626	59
B932_0959	614.901		hypothetical protein	977346	977762	416	112
B932_0960	1082.95		hypothetical protein	977935	978660	725	173
B932_0961	50.0249		hypothetical protein	979185	978727	458	67
B932_0962	249.823		hypothetical protein	979638	979186	452	1
B932_0963	154.551		NadD	980351	979734	617	96
B932_0964	100.797		ProA	981610	980354	1256	3
B932_0965	197.526		ychF	982697	981603	1094	-7
B932_0966	91.9054		hypothetical protein	982699	982815	116	2
B932_0967	184.234		transcriptional regulator	983108	982812	296	-3
B932_0968	120.434		hypothetical protein	983581	983105	476	-3
B932_0969	57.8008		hypothetical protein	984014	984385	371	433
B932_0970	90.2786		peptidyl-tRNA hydrolase	984944	984375	569	-10
B932_0971	573.729		50S ribosomal protein L25	985595	984948	647	4
B932_0972	55.6867		metabolite transport protein	985812	987137	1325	217
B932_0973	443.159		oxidoreductase	988035	987160	875	23
B932_0974	1351.51		catalase	988263	990371	2108	228
B932_0975	35.2189		5-methylthioadenosine/S-adenosylhomocysteine deaminase	991808	990408	1400	37
B932_0976	36.0319		hypothetical protein	992625	991864	761	56
B932_0977	85.7311		prolipoprotein diacylglyceryl transferase	993436	992630	806	5
B932_0978	160.416		ADP-L-glycero-D-manno-heptose-6-epimerase	994428	993448	980	12
B932_0979	206.641		hypothetical protein	994511	994801	290	83
B932_0980	124.682		hypothetical protein	994984	994850	134	49
B932_0981	725.648		hypothetical protein	995003	995509	506	19
B932_0982	260.319		pyrroline-5-carboxylate reductase	995512	996333	821	3
B932_0983	232.179		hypothetical protein	996414	997103	689	81
B932_0984	166.664		tRNA-Gln	997173	997247	74	70
B932_0985	98.7667		transposase	997508	997687	179	261
B932_0986	92.4769		Transposase insH for insertion sequence element IS5R	997681	997959	278	-6
B932_0987	87.6121		hypothetical protein	998112	998399	287	153
B932_0988	193.176		lipopolysaccharide modification acyltransferase	998621	999748	1127	222
B932_0989	129.803		hypothetical protein	1000461	1001360	899	713
B932_0990	76.0234		glycosyltransferase	1004147	1001361	2786	1
B932_0991	9170.14		hypothetical protein	1005386	1004259	1127	112
B932_0992	207.988		glycosyltransferase	1005941	1008814	2873	555
B932_0993	5255.06		aldehyde dehydrogenase	1010306	1008915	1391	101
B932_0994	113.215		NadE	1012418	1010400	2018	94
B932_0995	761.573		hypothetical protein	1012586	1012759	173	168
B932_0996	264.244		disulfide bond formation protein B	1013280	1012765	515	6
B932_0997	305.598		alpha-alpha-trehalose-phosphate synthase	1014614	1013277	1337	-3
B932_0998	298.441		trehalose-phosphatase	1015324	1014602	722	-12
B932_0999	354.066		hypothetical protein	1016057	1015380	677	56
B932_1000	107.725		hypothetical protein	1016281	1016060	221	3
B932_1001	138.955		ABC transporter substrate binding protein	1016844	1016278	566	-3
B932_1002	47.9942		vitamin B12-dependent ribonucleotide reductase	1017006	1018520	1514	162
B932_1003	1938.29		hypothetical protein	1018668	1019036	368	148
B932_1004	784.363		F0F1 ATP synthase subunit A	1018996	1019763	767	-40
B932_1005	965.799		ATP synthase subunit c	1019810	1020034	224	47
B932_1006	670.857		ATP synthase B' chain	1020043	1020603	560	9
B932_1007	474.702		ATP synthase subunit B'	1020614	1021114	500	11
B932_1008	166.026		dolichol-phosphate mannosyltransferase	1021119	1021871	752	5
B932_1009	61.9313		hypothetical protein	1021949	1023601	1652	78
B932_1010	51.4177		outer membrane protein	1026135	1023796	2339	195
B932_1011	38.623		hypothetical protein	1027400	1027573	173	1265
B932_1012	46.867		tRNA-Ala	1027703	1027628	75	55
B932_1013	174.004		hypothetical protein	1027861	1027694	167	-9
B932_1014	47.4601		hypothetical protein	1027847	1028152	305	-14
B932_1015	134.001		hypothetical protein	1028368	1028156	212	4
B932_1016	89.0082		hypothetical protein	1029257	1028403	854	35
B932_1017	116.623		TldD protein	1030972	1029509	1463	252
B932_1018	118.426		hypothetical protein	1032213	1031050	1163	78
B932_1019	194.55		hypothetical protein	1032681	1032565	116	352
B932_1020	457.644		glutamine synthetase	1032731	1034122	1391	50
B932_1021	47.2204		hypothetical protein	1034206	1034835	629	84
B932_1022	35.0896		hypothetical protein	1034954	1034838	116	3
B932_1023	51.2025		hypothetical protein	1034956	1035858	902	2
B932_1024	89.8539		hypothetical protein	1036088	1035876	212	18
B932_1025	71.5209		hypothetical protein	1036529	1036173	356	85
B932_1026	30.4981		hypothetical protein	1036635	1036760	125	106
B932_1027	21.2652		hypothetical protein	1036824	1037105	281	64
B932_1028	65.485		glycine dehydrogenase	1040075	1037172	2903	67
B932_1029	441.379		glycine cleavage system H protein	1040444	1040085	359	10
B932_1030	185.327		glycine cleavage system protein T	1041595	1040462	1133	18
B932_1031	325.934		hypothetical protein	1041920	1042222	302	325
B932_1032	143.414		MarR family transcriptional regulator	1042629	1043066	437	407
B932_1033	175.897		spermidine synthase	1043977	1043105	872	39
B932_1034	499.594		S-adenosylmethionine decarboxylase	1044505	1044050	455	73
B932_1035	28.8714		hypothetical protein	1044781	1044972	191	276
B932_1036	143.605		ketol-acid reductoisomerase	1045989	1044976	1013	4
B932_1037	0.498517		IlvH	1046522	1045995	527	6
B932_1038	51.9762		acetolactate synthase large subunit	1048318	1046522	1796	0
B932_1039	37.8762		MiaA	1049335	1048328	1007	10
B932_1040	58.1573		phosphoserine phosphatase	1049378	1050271	893	43
B932_1041	71.5786		hypothetical protein	1050961	1050302	659	31
B932_1042	101.038		hypothetical protein	1051602	1051075	527	114
B932_1043	62.0137		A/G-specific adenine glycosylase	1051613	1052674	1061	11
B932_1044	181.861		hypothetical protein	1052671	1053294	623	-3
B932_1045	215.331		oxidoreductase domain-containing protein	1053405	1054580	1175	111
B932_1046	84.2784		hypothetical protein	1054774	1054655	119	75
B932_1047	53.6633		catalase	1056478	1054994	1484	220
B932_1048	1172.84		hypothetical protein	1056713	1057123	410	235
B932_1049	74.5243		hypothetical protein	1057641	1057459	182	336
B932_1050	110.688		divalent cation transporter	1059175	1058006	1169	365
B932_1051	5539.16		hypothetical protein	1059270	1059623	353	95
B932_1052	936.699		S-adenosyl-L-homocysteine hydrolase	1059714	1061009	1295	91
B932_1053	1496.74		hypothetical protein	1061081	1061470	389	72
B932_1054	26.4458		periplasmic phosphoanhydride phosphohydrolase	1062735	1061554	1181	84
B932_1055	15.5518		TonB-dependent outer membrane receptor	1064978	1062732	2246	-3
B932_1056	177.411		hypothetical protein	1066124	1065126	998	148
B932_1057	164.299		dihydrolipoamide succinyl transferase (E2) of 2-oxoglutarate dehydrogenase	1067332	1066235	1097	111
B932_1058	122.333		hypothetical protein	1067479	1068135	656	147
B932_1059	128.049		oxidoreductase	1068150	1069679	1529	15
B932_1060	334.719		Rho	1069930	1071231	1301	251
B932_1061	38.3378		O6-methylguanine-DNA methyltransferase	1071775	1071290	485	59
B932_1062	2369.86		NADP-dependent sorbitol dehydrogenase	1072144	1074465	2321	369
B932_1063	1441.13		putative cytochrome c-553	1074539	1075936	1397	74
B932_1064	54.8942		tRNA modification GTPase TrmE	1076025	1077347	1322	89
B932_1065	88.3894		GidA	1077351	1079207	1856	4
B932_1066	226.983		glucose inhibited division protein B	1079204	1079785	581	-3
B932_1067	143.206		chromosome partitioning protein ParA	1079775	1080575	800	-10
B932_1068	134.082		chromosome partitioning protein ParB	1080582	1081460	878	7
B932_1069	27.2854		tRNA-Lys	1081569	1081644	75	109
B932_1070	47.5074		DNA integration/recombination/inversion protein	1082871	1082323	548	679
B932_1071	21.1654		hypothetical protein	1084970	1083057	1913	186
B932_1072	22.9128		hypothetical protein	1085961	1084921	1040	-49
B932_1073	23.4303		hypothetical protein	1086443	1085991	452	30
B932_1074	13.3525		Hypothetical protein	1087297	1086533	764	90
B932_1075	12.5024		hypothetical protein	1087860	1087294	566	-3
B932_1076	17.0753		hypothetical protein	1088111	1087854	257	-6
B932_1077	50.596		hypothetical protein	1089274	1088252	1022	141
B932_1078	15.2504		hypothetical protein	1090122	1089271	851	-3
B932_1079	12.414		hypothetical protein	1090538	1090122	416	0
B932_1080	9.94574		hypothetical protein	1090720	1090535	185	-3
B932_1081	127.618		hypothetical protein	1090946	1091149	203	226
B932_1082	133.559		DNA-binding protein, putative	1091146	1092177	1031	-3
B932_1083	59.9022		hypothetical protein	1092240	1093559	1319	63
B932_1084	127.794		hypothetical protein	1093963	1093562	401	3
B932_1085	954.281		hypothetical protein	1094413	1093964	449	1
B932_1086	34.7801		putative prophage CPZ-55 integrase	1095925	1094669	1256	256
B932_1087	77.475		hypothetical protein	1097247	1096558	689	633
B932_1088	141.751		hypothetical protein	1099292	1097244	2048	-3
B932_1089	1193.64		dTDP-glucose 4,6-dehydratase	1099565	1100539	974	273
B932_1090	506.55		glucose-1-phosphate thymidylyltransferase	1100536	1101432	896	-3
B932_1091	440.009		dTDP-4-dehydrorhamnose 3,5-epimerase	1101528	1102091	563	96
B932_1092	316.666		dTDP-4-dehydrorhamnose reductase	1102088	1102990	902	-3
B932_1093	294.296		glycosyltransferase	1103062	1104063	1001	72
B932_1094	66.4473		hypothetical protein	1104500	1104060	440	-3
B932_1095	191.738		sugar-proton symporter	1105930	1104533	1397	33
B932_1096	49.016		hypothetical protein	1105946	1106164	218	16
B932_1097	267.639		hypothetical protein	1106154	1106288	134	-10
B932_1098	91.5482		metal ABC transport system permease protein	1107079	1106285	794	-3
B932_1099	28.2775		metal ABC transport system ATP-binding protein	1107731	1107072	659	-7
B932_1100	50.4214		ABC transporter substrate binding protein	1108569	1107715	854	-16
B932_1101	254.685		BfpH protein	1109052	1108627	425	58
B932_1102	42.3845		transcriptional regulator	1109142	1109627	485	90
B932_1103	31.8977		metallophosphoesterase	1110614	1109676	938	49
B932_1104	20.3763		TonB-dependent receptor domain protein	1113189	1110652	2537	38
B932_1105	52.3133		two-component system sensor protein	1114183	1113281	902	92
B932_1106	102.571		ECF subfamily RNA polymerase sigma-24 subunit	1114560	1114189	371	6
B932_1107	92.0453		tRNA-Ala	1115022	1114947	75	387
B932_1108	62.4197		septum formation associated protein (Maf-like protein)	1115723	1115112	611	90
B932_1109	272.083		HemE	1116069	1117127	1058	346
B932_1110	386.922		putative phosphatase	1117124	1117828	704	-3
B932_1111	179.146		hypothetical protein	1117825	1118271	446	-3
B932_1112	107.623		hypothetical protein	1118427	1119947	1520	156
B932_1113	86.2286		UDP-glucose 4-epimerase	1120074	1121060	986	127
B932_1114	149.225		oxidoreductase	1122048	1121077	971	17
B932_1115	137.008		hypothetical protein	1122659	1122048	611	0
B932_1116	67.0618		acyl-peptide hydrolase-like protein	1122801	1124720	1919	142
B932_1117	290.067		putative integrase	1125591	1124731	860	11
B932_1118	110.504		hypothetical protein	1125942	1125784	158	193
B932_1119	204.619		hypothetical protein	1126310	1125963	347	21
B932_1120	383.523		hypothetical protein	1126695	1126336	359	26
B932_1121	47.9434		hypothetical protein	1127320	1127189	131	494
B932_1122	62.5453		hypothetical protein	1127425	1127979	554	105
B932_1123	156.101		transposase	1127999	1129078	1079	20
B932_1124	116.254		putative TonB-dependent receptor	1129502	1131838	2336	424
B932_1125	33.6066		hypothetical protein	1131855	1133444	1589	17
B932_1126	36.1299		ABC transporter permease	1133441	1134454	1013	-3
B932_1127	18.8465		peptide ABC transporter permease	1134451	1135302	851	-3
B932_1128	24.6542		hypothetical protein	1135299	1136699	1400	-3
B932_1129	37.1905		glyoxalase/bleomycin resistance protein/dioxygenase	1136696	1137088	392	-3
B932_1130	47.0026		hypothetical protein	1137085	1139145	2060	-3
B932_1131	59.6397		hypothetical protein	1139274	1139951	677	129
B932_1132	48.7247		thiosulfate sulfurtransferase	1139976	1140836	860	25
B932_1133	143.137		aminotransferase	1140877	1142031	1154	41
B932_1134	95.131		oligopeptide transport ATP-binding protein OppD	1142193	1143017	824	162
B932_1135	108.183		ABC transporter ATP-binding protein	1143014	1143796	782	-3
B932_1136	23.107		hypothetical protein	1144461	1144649	188	665
B932_1137	41.6861		transposase	1145494	1145078	416	429
B932_1138	219.381		transposase	1146912	1145521	1391	27
B932_1139	89.4139		hypothetical protein	1147036	1148508	1472	124
B932_1140	134.567		oxidoreductase	1148586	1149632	1046	78
B932_1141	65.5542		hypothetical protein	1150985	1149672	1313	40
B932_1142	1527.76		flagellar hook protein FlgE	1151270	1152529	1259	285
B932_1143	923.854		flagellar hook-associated protein 1 FlgK	1152555	1154078	1523	26
B932_1144	946.339		flagellar hook-associated protein FlgL	1154081	1155148	1067	3
B932_1145	2691.22		heat shock protein 90	1155216	1157081	1865	68
B932_1146	92.3451		bifunctional protein RfaE	1157205	1158647	1442	124
B932_1147	256.004		transcriptional regulator	1159523	1158657	866	10
B932_1148	166.952		hypothetical protein	1159868	1161271	1403	345
B932_1149	266.23		hypothetical protein	1161798	1161292	506	21
B932_1150	42.2452		TonB-dependent outer membrane receptor	1164476	1161945	2531	147
B932_1151	28.0011		hypothetical protein	1165438	1164692	746	216
B932_1152	32.5667		hypothetical protein	1166577	1165573	1004	135
B932_1153	52.4484		levanase	1166669	1168615	1946	92
B932_1154	50.3851		MgtC/SapB transporter	1168657	1169127	470	42
B932_1155	110.745		hypothetical protein	1169384	1169515	131	257
B932_1156	86.8762		tRNA-Phe	1169599	1169524	75	9
B932_1157	51.3935		hypothetical protein	1169837	1169661	176	62
B932_1158	43.1364		hypothetical protein	1170886	1169834	1052	-3
B932_1159	116.425		septum formation associated protein (Maf-like protein)	1171521	1170874	647	-12
B932_1160	426.607		InfA	1171753	1171535	218	14
B932_1161	53.0989		HisD	1173428	1172136	1292	383
B932_1162	58.487		ATP phosphoribosyltransferase catalytic subunit	1174204	1173425	779	-3
B932_1163	43.1453		putative YtrA (Transcriptional regulator YtrA)	1174248	1174691	443	44
B932_1164	63.1865		SPFH domain / Band 7 family protein	1174688	1175611	923	-3
B932_1165	42.3183		LysR family transcriptional regulator	1176520	1175615	905	4
B932_1166	46.4371		short chain dehydrogenase	1176649	1177422	773	129
B932_1167	27.0111		ferric enterobactin receptor	1180082	1177470	2612	48
B932_1168	95.8738		guanylate kinase	1180904	1180272	632	190
B932_1169	66.4188		hypothetical protein	1182265	1181000	1265	96
B932_1170	290.968		PqqB protein	1182610	1183524	914	345
B932_1171	269.886		PqqC protein	1183521	1184240	719	-3
B932_1172	187.714		PqqD protein	1184237	1184512	275	-3
B932_1173	89.854		PqqE protein	1184509	1185576	1067	-3
B932_1174	70.3233		hypothetical protein	1185727	1188084	2357	151
B932_1175	114.85		transposase	1189014	1189442	428	930
B932_1176	21.8993		Putative transposase for insertion sequence element IS6501	1189484	1189792	308	42
B932_1177	406.615		hypothetical protein	1190731	1189766	965	-26
B932_1178	86.3798		hypothetical protein	1190744	1190887	143	13
B932_1179	198.45		6,7-dimethyl-8-ribityllumazine synthase	1191430	1190954	476	67
B932_1180	174.898		3,4-Dihydroy-2-butanone 4-phosphate synthase/GTP cyclohydrolase II	1192680	1191427	1253	-3
B932_1181	197.273		riboflavin synthase subunit alpha	1193315	1192677	638	-3
B932_1182	730.672		bifunctional riboflavin biosynthesis protein RibD	1194268	1193297	971	-18
B932_1183	252.74		hypothetical protein	1194261	1194386	125	-7
B932_1184	1368.44		entericidin EcnAB	1194983	1194792	191	406
B932_1185	213.1		deoxyribodipyrimidine photolyase	1195118	1196626	1508	135
B932_1186	21856.1		hypothetical protein	1197155	1196670	485	44
B932_1187	142.658		transcriptional regulator	1197927	1197199	728	44
B932_1188	503.216		outer membrane channel lipoprotein	1198071	1198844	773	144
B932_1189	165.767		cation efflux system protein CzcB	1199119	1200258	1139	275
B932_1190	103.01		cation efflux system protein CzcA	1200277	1203387	3110	19
B932_1191	65.3243		Outer membrane channel lipoprotein	1203384	1204895	1511	-3
B932_1192	56.1989		hypothetical protein	1205181	1204960	221	65
B932_1193	32.6551		hypothetical protein	1205490	1206023	533	309
B932_1194	54.0647		hypothetical protein	1206101	1206568	467	78
B932_1195	31.4164		sensory box protein	1206577	1208868	2291	9
B932_1196	66.0434		hypothetical protein	1210856	1208919	1937	51
B932_1197	293.687		hypothetical protein	1212119	1210944	1175	88
B932_1198	307.362		phosphoglycerate mutase 2	1212813	1212211	602	92
B932_1199	180.922		ribose-phosphate pyrophosphokinase	1213773	1212841	932	28
B932_1200	67.5976		hypothetical protein	1213887	1214990	1103	114
B932_1201	132.942		hypothetical protein	1215965	1215039	926	49
B932_1202	44.3002		hypothetical protein	1216997	1216053	944	88
B932_1203	36.4965		hypothetical protein	1218150	1217038	1112	41
B932_1204	30.7311		DNA-3-methyladenine glycosylase	1218348	1218998	650	198
B932_1205	55.6228		putative esterase/lipase	1219765	1218995	770	-3
B932_1206	25.5738		hypothetical protein	1219917	1219762	155	-3
B932_1207	36.8063		putative chloride channel protein	1219897	1221672	1775	-20
B932_1208	126.127		transcriptional regulator	1221676	1222206	530	4
B932_1209	79.2962		hypothetical protein	1222324	1223496	1172	118
B932_1210	674.746		flagellar basal body rod protein FlgF	1223572	1224312	740	76
B932_1211	737.724		flagellar basal body rod protein FlgG	1224346	1225137	791	34
B932_1212	243.611		FlgA	1225140	1226123	983	3
B932_1213	113.802		hypothetical protein	1229433	1226128	3305	5
B932_1214	33.0932		putative oxidoreductase	1230316	1229513	803	80
B932_1215	66.0465		hypothetical protein	1231503	1230313	1190	-3
B932_1216	395.452		hypothetical protein	1231632	1231883	251	129
B932_1217	336.087		inosine-uridine preferring nucleoside hydrolase	1231880	1232833	953	-3
B932_1218	773.753		oxidoreductase	1232876	1234111	1235	43
B932_1219	43.8354		outer membrane siderophore receptor	1237350	1234186	3164	75
B932_1220	167.844		hypothetical protein	1238077	1237559	518	209
B932_1221	543.584		hypothetical protein	1238587	1238081	506	4
B932_1222	121.626		hypothetical protein	1241310	1238722	2588	135
B932_1223	29.9174		hypothetical protein	1241382	1241981	599	72
B932_1224	70.3318		hypothetical protein	1242083	1243777	1694	102
B932_1225	129.748		glycosyltransferase	1245736	1243784	1952	7
B932_1226	985.668		hypothetical protein	1247304	1245760	1544	24
B932_1227	114.426		DNA repair protein RadA	1248898	1247492	1406	188
B932_1228	98.0547		hypothetical protein	1249147	1248980	167	82
B932_1229	88.8047		ABC transporter ATP-binding protein	1249968	1249180	788	33
B932_1230	193.646		ABC transporter permease	1250750	1249965	785	-3
B932_1231	148.638		hypothetical protein	1252055	1250799	1256	49
B932_1232	217.268		hypothetical protein	1253437	1252205	1232	150
B932_1233	212.498		hypothetical protein	1253673	1253434	239	-3
B932_1234	153.792		phage shock protein A	1254387	1253704	683	31
B932_1235	43.472		PSP operon transcriptional activator PspF	1254500	1255552	1052	113
B932_1236	754.662		phosphoadenosine phosphosulfate reductase	1255839	1256519	680	287
B932_1237	487.101		sulfate adenylyltransferase subunit 2	1256495	1257364	869	-24
B932_1238	369.543		sulfate adenylyltransferase subunit 1 / adenylylsulfate kinase	1257366	1259246	1880	2
B932_1239	48.0715		NAD dependent epimerase/dehydratase family protein	1259977	1259303	674	57
B932_1240	20.7134		dihydrokaempferol 4-reductase	1260333	1259947	386	-30
B932_1241	44.8272		MerR family transcriptional regulator	1260411	1260815	404	78
B932_1242	427.963		sugar-proton symporter	1260887	1262449	1562	72
B932_1243	58.6699		UDP-glucose 6-dehydrogenase	1263833	1262520	1313	71
B932_1244	73.9531		hypothetical protein	1265808	1263928	1880	95
B932_1245	112.702		putative polyphosphate-selective porin O	1267577	1265931	1646	123
B932_1246	27.8135		polyphosphate-selective porin O	1269542	1267851	1691	274
B932_1247	231.725		phosphate-binding periplasmic protein	1269869	1270885	1016	327
B932_1248	74.5137		efflux protein	1270959	1271456	497	74
B932_1249	1884.42		putative efflux protein	1271414	1272274	860	-42
B932_1250	37.4531		hypothetical protein	1272439	1272308	131	34
B932_1251	4201.39		hypothetical protein	1272438	1272554	116	-1
B932_1252	89.6957		hypothetical protein	1273230	1272727	503	173
B932_1253	226.431		hypothetical protein	1273338	1274183	845	108
B932_1254	358.076		hypothetical protein	1274180	1275457	1277	-3
B932_1255	125.151		hypothetical protein	1276472	1275636	836	179
B932_1256	185.83		hypothetical protein	1276672	1277013	341	200
B932_1257	117.966		mechanosensitive ion channel Small-conductance MscS	1279388	1277067	2321	54
B932_1258	50.8771		transcriptional regulator MarR/HxlR	1279928	1279611	317	223
B932_1259	59.1479		oxidoreductase	1280135	1281199	1064	207
B932_1260	63.5645		thiol:disulfide interchange protein DsbD	1281351	1283444	2093	152
B932_1261	669.242		hypothetical protein	1283997	1283512	485	68
B932_1262	48.8392		LysR family transcriptional regulator	1284988	1284080	908	83
B932_1263	72.5036		putative oxidoreductase	1285161	1286612	1451	173
B932_1264	79.6002		hypothetical protein	1286626	1287525	899	14
B932_1265	65.4657		hypothetical protein	1287522	1288046	524	-3
B932_1266	51.1684		hypothetical protein	1288100	1288375	275	54
B932_1267	40.9044		xanthine/uracil permease	1288382	1289827	1445	7
B932_1268	53.5276		guanine deaminase	1291085	1289844	1241	17
B932_1269	40.1509		hypothetical protein	1291110	1291223	113	25
B932_1270	81.7396		glycosyltransferase	1291456	1292790	1334	233
B932_1271	106.347		hypothetical protein	1292891	1293835	944	101
B932_1272	56.0659		purine nucleoside permease	1293995	1295026	1031	160
B932_1273	82.3307		hypothetical protein	1295026	1295571	545	0
B932_1274	166.108		excinuclease ABC subunit A	1298587	1295594	2993	23
B932_1275	377.379		single-strand DNA binding protein	1298737	1299297	560	150
B932_1276	81.6016		acetyltransferase, GNAT family	1299827	1299360	467	63
B932_1277	46.1813		putative DNA-binding protein	1300621	1299824	797	-3
B932_1278	29.4373		type 11 methyltransferase	1300677	1301468	791	56
B932_1279	315.485		DNA gyrase subunit A	1301542	1304382	2840	74
B932_1280	73.9274		phosphopantetheine adenylyltransferase	1304375	1304893	518	-7
B932_1281	773.989		peptidyl-prolyl cis-trans isomerase	1304925	1305410	485	32
B932_1282	27.5515		hypothetical protein	1305823	1305443	380	33
B932_1283	20.2549		tRNA-Lys	1305955	1306030	75	132
B932_1284	46.813		bacteriophage-type DNA helicase	1306159	1307469	1310	129
B932_1285	51.9079		hypothetical protein	1307484	1307681	197	15
B932_1286	220.031		SucA	1310351	1307703	2648	22
B932_1287	125.951		arylesterase	1311410	1310436	974	85
B932_1288	62.763		hypothetical protein	1311593	1311928	335	183
B932_1289	387.253		hypothetical protein	1312009	1312647	638	81
B932_1290	154.704		aspartate-semialdehyde dehydrogenase	1312672	1313715	1043	25
B932_1291	0.336783		MurQ	1313794	1314681	887	79
B932_1292	354.566		AnmK	1314681	1315790	1109	0
B932_1293	8798.92		AtsE protein	1316231	1315809	422	19
B932_1294	744.779		HemH	1316696	1317727	1031	465
B932_1295	1527.63		hypothetical protein	1318169	1317789	380	62
B932_1296	47.3138		hypothetical protein	1318419	1318748	329	250
B932_1297	30.3094		levansucrase	1318803	1320140	1337	55
B932_1298	27.3639		hypothetical protein	1320244	1320999	755	104
B932_1299	85.9419		hypothetical protein	1320996	1321607	611	-3
B932_1300	151.824		tRNA-Pro	1321784	1321708	76	101
B932_1301	69.9952		Signal peptidase I	1322546	1321845	701	61
B932_1302	195.535		electron transfer flavoprotein subunit alpha	1323570	1322665	905	119
B932_1303	211.499		electron transfer flavoprotein subunit beta	1324292	1323570	722	0
B932_1304	198.471		electron transfer flavoprotein-ubiquinone oxidoreductase/ putative oxidoreductase	1326066	1324426	1640	134
B932_1305	135.575		tRNA (guanine-N(7)-)-methyltransferase	1326587	1326108	479	42
B932_1306	315.721		S-adenosylmethionine synthetase	1327992	1326808	1184	221
B932_1307	13.6876		hypothetical protein	1328011	1328157	146	19
B932_1308	512.337		xylitol dehydrogenase	1328320	1329075	755	163
B932_1309	168.784		dihydrodipicolinate reductase	1329881	1329099	782	24
B932_1310	82.4047		hypothetical protein	1330271	1329891	380	10
B932_1311	287.146		ACP phosphodieterase	1330364	1330969	605	93
B932_1312	452.113		flavohemoprotein	1332147	1330972	1175	3
B932_1313	60.5688		hypothetical protein	1332227	1332697	470	80
B932_1314	3118.1		fructose-1,6-bisphosphate aldolase	1332752	1333729	977	55
B932_1315	1234.7		Fructose-2,6-bisphosphatase	1333795	1334361	566	66
B932_1316	374.775		L-lactate dehydrogenase	1334506	1335657	1151	145
B932_1317	117.762		chaperone protein DnaJ	1337459	1336320	1139	663
B932_1318	2112.1		DnaK	1339479	1337578	1901	119
B932_1319	181.819		hypothetical protein	1339857	1340843	986	378
B932_1320	0.722617		glycerol dehydrogenase small subunit	1340989	1341369	380	146
B932_1321	3332.5		glycerol dehydrogenase large subunit	1341369	1343591	2222	0
B932_1322	65.0089		lipopolysaccharide biosynthesis protein	1343752	1344954	1202	161
B932_1323	65.4758		hypothetical protein	1344905	1345138	233	-49
B932_1324	45.3569		permease	1345147	1346049	902	9
B932_1325	333.372		DcD	1346122	1346673	551	73
B932_1326	134.575		UDP-N-acetylglucosamine 1-carboxyvinyltransferase	1346687	1347943	1256	14
B932_1327	1709.57		2,5-diketo-D-gluconate reductase	1348102	1348938	836	159
B932_1328	439.777		carboxymethylenebutenolidase	1349662	1348979	683	41
B932_1329	167.575		hypothetical protein	1349663	1349821	158	1
B932_1330	388.465		NADPH-dependent L-sorbose reductase	1351307	1349805	1502	-16
B932_1331	117.255		glutathione S-transferase	1352056	1351412	644	105
B932_1332	101.631		hypothetical protein	1352055	1352588	533	-1
B932_1333	141.82		Rossmann fold nucleotide-binding protein	1353168	1352593	575	5
B932_1334	76.4598		major facilitator superfamily transporter	1354378	1353182	1196	14
B932_1335	336.411		hypothetical protein	1355017	1354532	485	154
B932_1336	61.2009		DNA polymerase IV	1356223	1355084	1139	67
B932_1337	531.139		ADP-ribose pyrophosphatase	1356274	1356840	566	51
B932_1338	1171.93		putative antibiotic biosynthesis monooxygenase	1357132	1356863	269	23
B932_1339	43.9913		hypothetical protein	1357629	1357246	383	114
B932_1340	246.982		hypothetical protein	1358336	1357665	671	36
B932_1341	45.2364		hypothetical protein	1358591	1359283	692	255
B932_1342	135.372		drug transport transmembrane protein	1359390	1360643	1253	107
B932_1343	301.725		hypothetical protein	1360659	1361009	350	16
B932_1344	331.368		adenine phosphoribosyltransferase	1361033	1361614	581	24
B932_1345	78.5117		oxidoreductase	1361624	1362439	815	10
B932_1346	30.0078		ATP-dependent helicase	1362612	1364969	2357	173
B932_1347	26.1877		hypothetical protein	1366009	1364966	1043	-3
B932_1348	30.0205		DoxX family protein	1366552	1366073	479	64
B932_1349	87.6195		Serine protease	1366701	1367948	1247	149
B932_1350	130.088		two component response regulator	1368039	1368719	680	91
B932_1351	28.5841		two component sensor histidine kinase	1368723	1370135	1412	4
B932_1352	1632.12		hypothetical protein	1370194	1370550	356	59
B932_1353	1193.34		hypothetical protein	1370547	1371245	698	-3
B932_1354	342.609		thiol-disulfide oxidoreductase	1371247	1371603	356	2
B932_1355	270.421		hypothetical protein	1371685	1372587	902	82
B932_1356	41.624		Delta 1-pyrroline-5-carboxylate dehydrogenase	1376250	1372594	3656	7
B932_1357	58.5917		hypothetical protein	1376482	1378032	1550	232
B932_1358	4169.73		protein translation initiation factor 3	1378624	1378103	521	71
B932_1359	84.4965		ThrS	1380722	1378779	1943	155
B932_1360	108.014		hypothetical protein	1381919	1380834	1085	112
B932_1361	163.566		lipopolysaccharide core biosynthesis protein	1382860	1381916	944	-3
B932_1362	1529.12		GrpE protein (HSP-70 cofactor)	1383550	1382921	629	61
B932_1363	576.253		hypothetical protein	1383747	1383622	125	72
B932_1364	199.548		two component response regulator ChvI	1383735	1384505	770	-12
B932_1365	165.562		sensor protein ChvG	1384546	1386360	1814	41
B932_1366	9.23603		hypothetical protein	1386898	1386515	383	155
B932_1367	40.8092		hypothetical protein	1386897	1387037	140	-1
B932_1368	48.8905		hypothetical protein	1387422	1387072	350	35
B932_1369	38.1328		HPr kinase	1387384	1388010	626	-38
B932_1370	401.246		hypothetical protein	1388060	1389028	968	50
B932_1371	162.645		PTS system, IIA component	1389025	1389465	440	-3
B932_1372	151.464		phosphocarrier protein HPr	1389465	1389749	284	0
B932_1373	80.7751		phosphoenolpyruvate-protein phosphotransferase	1389742	1391613	1871	-7
B932_1374	62.3918		FUR family transcriptional regulator	1391675	1392211	536	62
B932_1375	25.3476		hypothetical protein	1392439	1392278	161	67
B932_1376	13.0044		hypothetical protein	1392409	1392684	275	-30
B932_1377	61.9833		L-asparaginase II	1392704	1393729	1025	20
B932_1378	59.6477		galactose-proton symporter	1393780	1395237	1457	51
B932_1379	47.0451		hypothetical protein	1395325	1395735	410	88
B932_1380	0.71723		hypothetical protein	1395864	1396274	410	129
B932_1381	52.4925		hypothetical protein	1396274	1397035	761	0
B932_1382	43.5844		ribosomal large subunit pseudouridine synthase A	1397757	1397026	731	-9
B932_1383	48.5953		cell division protein FtsK	1400446	1397747	2699	-10
B932_1384	224.849		hypothetical protein	1400436	1400549	113	-10
B932_1385	79.9967		hypothetical protein	1401163	1400564	599	15
B932_1386	113.72		tRNA pseudouridine synthase A	1401964	1401167	797	4
B932_1387	38.216		amidotransferase	1402701	1401961	740	-3
B932_1388	24.668		cytosine deaminase	1402708	1403172	464	7
B932_1389	1326.94		serine protease	1403286	1404803	1517	114
B932_1390	893.085		phosphogluco mutase	1404996	1406642	1646	193
B932_1391	52.146		GTP-binding protein	1408070	1406721	1349	79
B932_1392	49.8329		hypothetical protein	1408269	1409294	1025	199
B932_1393	33.2206		low-specificity threonine aldolase	1410486	1409338	1148	44
B932_1394	103.705		bifunctional 5,10-methylene-tetrahydrofolate dehydrogenase/ 5,10-methylene-tetrahydrofolate cyclohydrolase	1410485	1411393	908	-1
B932_1395	36.3728		5,10-methylenetetrahydrofolate reductase	1411393	1412142	749	0
B932_1396	23.4082		peptidase	1412173	1414134	1961	31
B932_1397	1210.34		flagellin assembly protein	1414657	1414241	416	107
B932_1398	17255.5		flagellin B	1416267	1414789	1478	132
B932_1399	34.7302		hypothetical protein	1416445	1417677	1232	178
B932_1400	22.6242		DNA polymerase related protein	1417677	1419119	1442	0
B932_1401	331.761		multidrug resistance protein A	1419353	1420450	1097	234
B932_1402	139.472		multidrug resistance protein B	1420447	1422021	1574	-3
B932_1403	21.4015		TetR family transcriptional regulator	1422683	1422015	668	-6
B932_1404	126.132		hypothetical protein	1422660	1422785	125	-23
B932_1405	69.9964		Outer membrane channel protein	1422782	1424359	1577	-3
B932_1406	235.474		fructose-bisphosphate aldolase	1425459	1424386	1073	27
B932_1407	385.563		two component transcriptional regulator, winged helix family protein	1425592	1426389	797	133
B932_1408	106.645		two component sensor histidine kinase	1426410	1427738	1328	21
B932_1409	179.788		NifU protein	1427804	1428421	617	66
B932_1410	66.1755		hypothetical protein	1428425	1429063	638	4
B932_1411	54.9414		hypothetical protein	1429069	1429680	611	6
B932_1412	58.0097		ribosomal-protein-alanine acetyltransferase	1429677	1430117	440	-3
B932_1413	1230.31		transcriptional regulator	1430436	1430846	410	319
B932_1414	144.924		hypothetical protein	1430821	1430937	116	-25
B932_1415	849.203		ferric uptake regulation protein	1431049	1431480	431	112
B932_1416	307.976		hypothetical protein	1431477	1432388	911	-3
B932_1417	30.3945		apolipoprotein N-acyltransferase	1432444	1433973	1529	56
B932_1418	108.961		transcriptional regulator	1434108	1434575	467	135
B932_1419	100.173		hypothetical protein	1435253	1434591	662	16
B932_1420	141.991		hypothetical protein	1435360	1435728	368	107
B932_1421	323.588		methyl-accepting chemotaxis protein	1435847	1437358	1511	119
B932_1422	221.742		hypothetical protein	1437558	1437373	185	15
B932_1423	221.086		ATP-dependent protease La	1438235	1437555	680	-3
B932_1424	438.527		thioredoxin	1439184	1438240	944	5
B932_1425	40.3733		hypothetical protein	1439395	1439168	227	-16
B932_1426	3.23352		tRNA-Gly	1439401	1439475	74	6
B932_1427	12.2846		hypothetical protein	1439592	1439464	128	-11
B932_1428	15.8587		tRNA-Gly	1439610	1439684	74	18
B932_1429	85.1745		oxidoreductase	1439743	1440093	350	59
B932_1430	40.9416		oxidoreductase	1440130	1441209	1079	37
B932_1431	203.746		porin	1442799	1441267	1532	58
B932_1432	947.7		inorganic pyrophosphatase	1443520	1442990	530	191
B932_1433	4861.47		alcohol dehydrogenase	1444071	1443670	401	150
B932_1434	76.9781		hypothetical protein	1446324	1444186	2138	115
B932_1435	120.977		tRNA-Met	1446544	1446617	73	220
B932_1436	281.16		ABC transporter ATP-binding protein	1446691	1448370	1679	74
B932_1437	45.6094		putative acetyltransferase	1448445	1448942	497	75
B932_1438	58.5712		hypothetical protein	1449029	1449385	356	87
B932_1439	577.011		hypothetical protein	1450063	1449467	596	82
B932_1440	875.498		putative lipoprotein	1450811	1450074	737	11
B932_1441	462.958		hypothetical protein	1451220	1451101	119	290
B932_1442	11.0551		aldose 1-epimerase	1451198	1452358	1160	-22
B932_1443	31.0009		tonB-dependent receptor protein	1455369	1452424	2945	66
B932_1444	160.113		serine O-acetyltransferase CysE	1456398	1455616	782	247
B932_1445	296.658		FAD-dependent monooxygenase	1457612	1456395	1217	-3
B932_1446	22.9187		outer membrane receptor, TonB dependent	1459881	1457680	2201	68
B932_1447	15.911		TonB-dependent receptor	1460611	1463136	2525	730
B932_1448	0.3979		nitrogen regulatory protein P-II, GlnK	1463277	1463624	347	141
B932_1449	26.1974		ammonium transporter	1463624	1464967	1343	0
B932_1450	511.63		hypothetical protein	1465028	1465564	536	61
B932_1451	137.641		hypothetical protein	1465783	1465631	152	67
B932_1452	16.511		hypothetical protein	1465782	1466765	983	-1
B932_1453	1127.44		hypothetical protein	1467559	1466774	785	9
B932_1454	49.5344		mitomycin resistance protein	1467627	1467908	281	68
B932_1455	37.0302		hypothetical protein	1468804	1467905	899	-3
B932_1456	38.5181		XerC	1469751	1468801	950	-3
B932_1457	21.2787		primosome assembly protein PriA	1469785	1472025	2240	34
B932_1458	86.4771		hypothetical protein	1472189	1474336	2147	164
B932_1459	93.8957		hypothetical protein	1475339	1474680	659	344
B932_1460	422.083		RpmJ	1475470	1475345	125	6
B932_1461	76.8173		hypothetical protein	1475688	1476101	413	218
B932_1462	43.3046		hypothetical protein	1476268	1478277	2009	167
B932_1463	23.1923		hypothetical protein	1478277	1478471	194	0
B932_1464	48.9815		putative multidrug resistance efflux pump	1478488	1479438	950	17
B932_1465	53.629		hypothetical protein	1479425	1479544	119	-13
B932_1466	94.1762		hypothetical protein	1479571	1480839	1268	27
B932_1467	37.0534		hypothetical protein	1481907	1480792	1115	-47
B932_1468	33.4934		hypothetical protein	1482099	1481947	152	40
B932_1469	22.004		hypothetical protein	1482078	1483448	1370	-21
B932_1470	134.884		oligopeptidase B	1485635	1483488	2147	40
B932_1471	10700.2		hypothetical protein	1485833	1486315	482	198
B932_1472	97.53		short-chain dehydrogenase/reductase SDR	1487149	1486385	764	70
B932_1473	50.7851		putative transcriptional regulator	1487246	1487674	428	97
B932_1474	281.768		glucosyltransferase MdoH	1489868	1487715	2153	41
B932_1475	582.647		glucan biosynthesis protein G	1491412	1489865	1547	-3
B932_1476	114.337		dethiobiotin synthetase BioD	1492228	1491578	650	166
B932_1477	36.3252		biotin synthesis protein BioC	1492992	1492225	767	-3
B932_1478	29.6787		biotin synthase	1493611	1492985	626	-7
B932_1479	40.9091		8-amino-7-oxononanoate synthase	1494786	1493608	1178	-3
B932_1480	67.1357		adenosylmethionine--8-amino-7-oxononanoate transaminase	1496135	1494783	1352	-3
B932_1481	449.586		hypothetical protein	1496262	1496465	203	127
B932_1482	206.038		hypothetical protein	1497924	1496470	1454	5
B932_1483	347.568		secretion ATP-binding protein	1498338	1500488	2150	414
B932_1484	231.173		HlyD family secretion protein	1500510	1501952	1442	22
B932_1485	149.024		hypothetical protein	1502016	1503788	1772	64
B932_1486	67.0479		glycosyltransferase	1503785	1506748	2963	-3
B932_1487	261.656		hypothetical protein	1506884	1507795	911	136
B932_1488	57.807		glycosyltransferase	1507920	1509155	1235	125
B932_1489	461.472		hypothetical protein	1509473	1509892	419	318
B932_1490	8947.83		DNA starvation/stationary phase protection protein Dps	1510521	1509982	539	90
B932_1491	374.37		O-antigen biosynthesis protein RfbC	1513110	1510579	2531	58
B932_1492	108.153		phosphate ABC transporter permease	1513370	1514338	968	260
B932_1493	98.9664		phosphate ABC transporter permease	1514335	1515207	872	-3
B932_1494	73.3054		PstB	1515204	1515995	791	-3
B932_1495	100.515		phosphate transporter PhoU	1516002	1516724	722	7
B932_1496	31.3584		phosphate regulon response regulator PhoB	1516721	1517443	722	-3
B932_1497	22.9346		phosphate regulon sensor protein PhoR	1517447	1518706	1259	4
B932_1498	99.0814		L-asparagine permease	1520193	1518778	1415	72
B932_1499	144.807		hypothetical protein	1521605	1520364	1241	171
B932_1500	1245.95		flagellar FliL protein	1521669	1522142	473	64
B932_1501	490.803		FliM	1522160	1523269	1109	18
B932_1502	635.795		hypothetical protein	1523287	1523796	509	18
B932_1503	513.2		hypothetical protein	1523802	1524530	728	6
B932_1504	153.982		hypothetical protein	1524527	1526989	2462	-3
B932_1505	244.876		TetR family transcriptional regulator	1527657	1526998	659	9
B932_1506	223.438		acriflavin resistance efflux transporter	1527740	1528987	1247	83
B932_1507	99.8204		acriflavin resistance protein B	1528994	1532170	3176	7
B932_1508	52.827		outer membrane efflux lipoprotein	1532167	1533621	1454	-3
B932_1509	95.5404		hypothetical protein	1533634	1533975	341	13
B932_1510	22.8747		class I/II aminotransferase	1534143	1535282	1139	168
B932_1511	21.6297		nicotinamide mononucleotide transporter	1535842	1535267	575	-15
B932_1512	19.7782		hypothetical protein	1536978	1535833	1145	-9
B932_1513	54.5542		TonB-dependent outer membrane receptor	1539283	1536983	2300	5
B932_1514	50.4116		hypothetical protein	1539473	1539270	203	-13
B932_1515	9.70988		hypothetical protein	1539491	1539676	185	18
B932_1516	8.48517		hypothetical protein	1539829	1539662	167	-14
B932_1517	35.4383		hypothetical protein	1541061	1539943	1118	114
B932_1518	32.9131		hypothetical protein	1541131	1542435	1304	70
B932_1519	30.7196		putative transporter	1542801	1544087	1286	366
B932_1520	127.85		hypothetical protein	1544114	1544674	560	27
B932_1521	945.095		isomerase	1545930	1544671	1259	-3
B932_1522	518.473		ribulose-phosphate 3-epimerase	1546090	1546764	674	160
B932_1523	111.812		hypothetical protein	1546764	1548449	1685	0
B932_1524	78.0205		lipopolysaccharide biosynthesis protein	1548460	1549578	1118	11
B932_1525	90.2495		gluconolactonase	1549696	1550922	1226	118
B932_1526	16.1088		two component response regulator	1551547	1550942	605	20
B932_1527	55.7242		two component sensor histidine kinase	1552668	1551544	1124	-3
B932_1528	83.5443		hypothetical protein	1553279	1552665	614	-3
B932_1529	66.6104		tyrosyl-tRNA synthetase	1554555	1553305	1250	26
B932_1530	25.7317		hypothetical protein	1554701	1554579	122	24
B932_1531	29.8411		tonB-dependent receptor protein	1554749	1557538	2789	48
B932_1532	24.4713		D-sorbitol dehydrogenase subunit SldA	1559803	1557584	2219	46
B932_1533	15.1446		D-sorbitol dehydrogenase subunit SldB	1560252	1559803	449	0
B932_1534	107.18		porin	1561826	1560270	1556	18
B932_1535	61.4808		ABC transporter permease	1563537	1562128	1409	302
B932_1536	65.682		ABC transporter ATP-binding protein	1564404	1563541	863	4
B932_1537	127.357		hypothetical protein	1565087	1564509	578	105
B932_1538	580.208		hypothetical protein	1565073	1565306	233	-14
B932_1539	60.2234		cysteine desulfurase I NifS	1565312	1566409	1097	6
B932_1540	63.004		class V aminotransferase	1566406	1567554	1148	-3
B932_1541	170.439		(2Fe-2S) ferredoxin	1567580	1567885	305	26
B932_1542	122.487		tRNA-specific 2-thiouridylase MnmA	1567891	1568973	1082	6
B932_1543	151.712		glutathione S-transferase	1568976	1569632	656	3
B932_1544	74.0704		hypothetical protein	1569794	1569648	146	16
B932_1545	62.5707		hypothetical protein	1569981	1569769	212	-25
B932_1546	66.0041		hypothetical protein	1570018	1571103	1085	37
B932_1547	95.2125		hypothetical protein	1571084	1571227	143	-19
B932_1548	110.495		Na+/H+ antiporter NhaA	1571252	1572505	1253	25
B932_1549	156.924		hypothetical protein	1572585	1573028	443	80
B932_1550	146.19		SMP-30/Gluconolaconase/LRE-like region-containing protein	1573997	1573053	944	25
B932_1551	134.867		oxidative stress regulatory protein OxyR	1575075	1574143	932	146
B932_1552	204.223		hypothetical protein	1575223	1575098	125	23
B932_1553	42.8679		oxidoreductase	1575222	1575953	731	-1
B932_1554	74.9349		Putative deaminase	1576067	1577185	1118	114
B932_1555	4372.66		alkyl hydroperoxide reductase	1577353	1577916	563	168
B932_1556	223.791		alkyl hydroperoxide reductase	1578018	1579598	1580	102
B932_1557	40.2265		amino acid efflux protein	1579626	1580291	665	28
B932_1558	19.7704		LuxR family transcriptional regulator	1581533	1580445	1088	154
B932_1559	30.4753		outer membrane protein	1581727	1583412	1685	194
B932_1560	246.42		aconitate hydratase	1586233	1583543	2690	131
B932_1561	380.471		isocitrate dehydrogenase	1587290	1586268	1022	35
B932_1562	31.4821		putative transcriptional regulator	1587396	1588328	932	106
B932_1563	33.9346		hypothetical protein	1589407	1588325	1082	-3
B932_1564	47.0908		Transglutaminase Domain Protein	1590376	1589447	929	40
B932_1565	31.478		hypothetical protein	1590413	1592023	1610	37
B932_1566	22.1472		hypothetical protein	1592050	1593051	1001	27
B932_1567	68.0005		superoxide dismutase	1594154	1593426	728	375
B932_1568	22.4276		putative sugar efflux transporter	1594223	1595482	1259	69
B932_1569	35.7776		TonB-dependent outer membrane receptor	1598034	1595563	2471	81
B932_1570	31.858		sugar transporter transmembrane protein	1599440	1598172	1268	138
B932_1571	62.1293		LysR family transcriptional regulator	1600351	1599437	914	-3
B932_1572	16.3591		gamma-glutamyltranspeptidase	1600526	1601416	890	175
B932_1573	16.6318		gamma-glutamyltranspeptidase	1601413	1602225	812	-3
B932_1574	27.1591		secretory lipase	1602200	1603561	1361	-25
B932_1575	68.9618		copper homeostasis protein cutC	1603597	1604343	746	36
B932_1576	45.5748		phosphodiesterase	1605274	1604351	923	8
B932_1577	77.9215		hypothetical protein	1605340	1605699	359	66
B932_1578	54.0274		transcriptional regulator	1606616	1605711	905	12
B932_1579	36.0751		PQQ-dependent dehydrogenase 4	1607044	1609494	2450	428
B932_1580	33.6657		hypothetical protein	1609643	1610464	821	149
B932_1581	63.9468		ornithine cyclodeaminase	1611413	1610511	902	47
B932_1582	172.646		NifS-like protein	1612976	1611501	1475	88
B932_1583	98.8688		glutamate uptake regulatory protein	1613087	1613548	461	111
B932_1584	27.7495		amino acid ABC transporter	1613572	1614885	1313	24
B932_1585	34.3521		hypothetical protein	1615265	1614867	398	-18
B932_1586	34.6341		exodeoxyribonuclease VII large subunit	1615359	1616396	1037	94
B932_1587	70.5751		hypothetical protein	1617838	1616399	1439	3
B932_1588	63.584		hypothetical protein	1618360	1617863	497	25
B932_1589	339.705		glyceraldehyde 3-phosphate dehydrogenase	1618505	1619524	1019	145
B932_1590	148.431		phosphoglycerate kinase	1619528	1620742	1214	4
B932_1591	52.124		XRE family transcriptional regulator	1620977	1620789	188	47
B932_1592	42.6078		hypothetical protein	1621354	1620974	380	-3
B932_1593	72.6739		hypothetical protein	1621554	1622006	452	200
B932_1594	77.1471		hypothetical protein	1623455	1622019	1436	13
B932_1595	2519.1		RNA polymerase factor sigma-32	1624526	1623657	869	202
B932_1596	61.3621		ribosomal large subunit pseudouridine synthase D	1625762	1624776	986	250
B932_1597	73.1235		hypothetical protein	1625818	1626129	311	56
B932_1598	179.732		hypothetical protein	1626184	1626660	476	55
B932_1599	221.061		transcriptional regulator	1626965	1626633	332	-27
B932_1600	414.447		oxidoreductase	1627031	1628134	1103	66
B932_1601	1080.5		outer membrane protein	1629844	1628192	1652	58
B932_1602	50.9691		hypothetical protein	1629916	1630029	113	72
B932_1603	133.779		23S rRNA methyltransferase	1631207	1630569	638	540
B932_1604	99.1535		hypothetical protein	1631386	1631222	164	15
B932_1605	83.4286		tRNA-Tyr	1631446	1631531	85	60
B932_1606	111.367		hypothetical protein	1631945	1631712	233	181
B932_1607	51.3287		DNA-O6-methylguanine--protein-cysteine S-methyltransferase / Transcriptional regulator Ada	1633097	1632024	1073	79
B932_1608	18.2708		dihydropyrimidine dehydrogenase subunit A	1633383	1634741	1358	286
B932_1609	25.0719		dihydropyrimidine dehydrogenase subunit B	1634734	1636002	1268	-7
B932_1610	27.144		allantoate amidohydrolase	1636065	1637306	1241	63
B932_1611	23.6272		APC transporter NCS1	1639430	1638012	1418	706
B932_1612	13.6716		phenylhydantoinase	1639565	1641013	1448	135
B932_1613	21.1751		beta alanine--pyruvate transaminase	1641010	1642368	1358	-3
B932_1614	19.3288		hypothetical protein	1642583	1644922	2339	215
B932_1615	13.5699		hypothetical protein	1645094	1644978	116	56
B932_1616	14.1352		putative TonB-dependent receptor	1645322	1647811	2489	228
B932_1617	16.7596		alkanesulfonate ABC transporter substrate-binding protein	1647816	1648766	950	5
B932_1618	22.631		NtaA/SnaA/SoxA family monooxygenase	1648781	1650097	1316	15
B932_1619	45.5089		hypothetical protein	1650602	1651717	1115	505
B932_1620	32.4615		hypothetical protein	1651883	1652230	347	166
B932_1621	25.5586		hypothetical protein	1652227	1653639	1412	-3
B932_1622	41.9476		hypothetical protein	1654318	1653884	434	245
B932_1623	48.9459		hypothetical protein	1656925	1655762	1163	1444
B932_1624	55.638		hypothetical protein	1657420	1657019	401	94
B932_1625	72.6775		transcriptional regulator/antitoxin, MazE	1657620	1657423	197	3
B932_1626	112.405		putative acetyltransferase	1658422	1657928	494	308
B932_1627	77.2966		phage integrase	1660236	1658476	1760	54
B932_1628	104.438		hypothetical protein	1660522	1661181	659	286
B932_1629	54.8778		DNA helicase restriction enzyme Type III R subunit	1661928	1661239	689	58
B932_1630	106.06		hypothetical protein	1661880	1662020	140	-48
B932_1631	130.182		hypothetical protein	1666519	1662083	4436	63
B932_1632	25.7537		resolvase	1667156	1666608	548	89
B932_1633	13.448		hypothetical protein	1667196	1667333	137	40
B932_1634	125.022		hypothetical protein	1668272	1667295	977	-38
B932_1635	524.913		Ribonuclease H	1668484	1668293	191	21
B932_1636	32.2573		resolvase	1669962	1669402	560	918
B932_1637	22.821		hypothetical protein	1670126	1670833	707	164
B932_1638	26.0684		hypothetical protein	1670877	1671263	386	44
B932_1639	24.0122		hypothetical protein	1671268	1672140	872	5
B932_1640	18.8129		hypothetical protein	1673915	1672137	1778	-3
B932_1641	15.2113		hypothetical protein	1674214	1673912	302	-3
B932_1642	35.8265		hypothetical protein	1674440	1675042	602	226
B932_1643	50.6444		hypothetical protein	1675039	1675272	233	-3
B932_1644	101.358		hypothetical protein	1675262	1675558	296	-10
B932_1645	27.1924		hypothetical protein	1677501	1676086	1415	528
B932_1646	52.747		integrase family protein	1679305	1677671	1634	170
B932_1647	28.5948		tRNA-Leu	1679485	1679400	85	95
B932_1648	36.8677		hypothetical protein	1680176	1679493	683	8
B932_1649	162.176		hypothetical protein	1680674	1680186	488	10
B932_1650	82.4149		hypothetical protein	1681102	1680671	431	-3
B932_1651	140.997		ABC transporter substrate-binding protein	1682187	1681099	1088	-3
B932_1652	94.8217		ABC transporter ATP-binding protein	1683492	1682335	1157	148
B932_1653	6644.38		hypothetical protein	1683578	1683856	278	86
B932_1654	1981.33		hypothetical protein	1683942	1684376	434	86
B932_1655	768.279		hypothetical protein	1684548	1684742	194	172
B932_1656	334.258		HlyD family protein	1684755	1685666	911	13
B932_1657	108.41		hypothetical protein	1685668	1687173	1505	2
B932_1658	84.0412		hydrolase	1687174	1688208	1034	1
B932_1659	984.867		hypothetical protein	1688259	1688417	158	51
B932_1660	495.139		chaperone protein DnaJ	1688414	1689322	908	-3
B932_1661	217.594		hypothetical protein	1689331	1689474	143	9
B932_1662	63.9526		Di-/tripeptide transporter	1689509	1691026	1517	35
B932_1663	32.2547		porin	1691210	1692757	1547	184
B932_1664	20.5065		ferrichrome receptor FcuA	1695084	1692838	2246	81
B932_1665	57.1005		carbohydrate-selective porin	1696826	1695258	1568	174
B932_1666	191.429		hypothetical protein	1697127	1697765	638	301
B932_1667	122.964		hypothetical protein	1698387	1697779	608	14
B932_1668	440.73		peroxiredoxin	1698964	1698419	545	32
B932_1669	616.959		murein transglycosylase	1700363	1698993	1370	29
B932_1670	73.3906		O-antigene export system permease protein	1700591	1701472	881	228
B932_1671	56.6581		O-antigene export system ATP-binding protein	1701475	1702257	782	3
B932_1672	455.802		hypothetical protein	1702330	1702548	218	73
B932_1673	151.545		hypothetical protein	1702987	1702595	392	47
B932_1674	347.53		hypothetical protein	1703623	1703051	572	64
B932_1675	410.15		hypothetical protein	1703606	1703980	374	-17
B932_1676	184.717		ThyX	1704094	1705005	911	114
B932_1677	160.74		hypothetical protein	1705354	1705136	218	131
B932_1678	57.1978		tRNA-Thr	1705560	1705486	74	132
B932_1679	238.384		hypothetical protein	1705788	1705633	155	73
B932_1680	115.482		GTP-binding protein	1707047	1705785	1262	-3
B932_1681	158.091		hypothetical protein	1707427	1707197	230	150
B932_1682	142.875		serine protease	1707458	1708648	1190	31
B932_1683	108.353		hypothetical protein	1708676	1709743	1067	28
B932_1684	1321.99		L-sorbose reductase	1709817	1711328	1511	74
B932_1685	343.271		DnaJ-like protein	1712210	1711398	812	70
B932_1686	268.363		hypothetical protein	1712358	1712212	146	2
B932_1687	24.5518		hypothetical protein	1712357	1712701	344	-1
B932_1688	166.352		hypothetical protein	1712933	1712709	224	8
B932_1689	68.0631		(Fe-S)-binding protein	1713994	1712930	1064	-3
B932_1690	70.7736		phenazine biosynthesis protein, PhzF family	1714104	1715012	908	110
B932_1691	79.5652		adenosine deaminase	1715064	1716632	1568	52
B932_1692	51.4131		purine nucleoside permease	1716629	1717720	1091	-3
B932_1693	77.695		hypothetical protein	1718447	1717725	722	5
B932_1694	46.1724		purine nucleoside transporter	1719610	1718537	1073	90
B932_1695	49.6789		TgT	1720827	1719661	1166	51
B932_1696	46.6856		QueA	1721927	1720824	1103	-3
B932_1697	109.012		redox protein	1722470	1721982	488	55
B932_1698	58.8339		PQQ-dependent dehydrogenase 3	1724954	1722525	2429	55
B932_1699	45.8766		short chain dehydrogenase family protein	1725841	1725053	788	99
B932_1700	121.872		MazG nucleotide pyrophosphohydrolase	1726677	1725898	779	57
B932_1701	78.9479		N-acetyl-gamma-glutamyl-phosphate reductase	1726873	1727778	905	196
B932_1702	186.668		tRNA-Leu	1727837	1727920	83	59
B932_1703	108.215		phosphoserine aminotransferase	1727975	1729135	1160	55
B932_1704	75.1598		histidyl-tRNA synthetase	1729132	1730271	1139	-3
B932_1705	84.3308		adenylosuccinate synthetase	1730327	1731616	1289	56
B932_1706	117.31		hypothetical protein	1731708	1733678	1970	92
B932_1707	138.865		hypothetical protein	1733690	1734136	446	12
B932_1708	257.695		cell division protein FtsY	1735113	1734151	962	15
B932_1709	65.0282		hypothetical protein	1735201	1735335	134	88
B932_1710	57.4945		putative oxidoreductase	1736568	1735363	1205	28
B932_1711	71.2431		diaminopimelate epimerase	1737338	1736565	773	-3
B932_1712	208.364		hypothetical protein	1737418	1738074	656	80
B932_1713	221.755		ATP-dependent RNA helicase	1738118	1740007	1889	44
B932_1714	1006.1		hypothetical protein	1740946	1740068	878	61
B932_1715	1612.42		oxidoreductase	1741691	1740936	755	-10
B932_1716	515.531		transcriptional regulator	1741763	1742347	584	72
B932_1717	390.078		glutaredoxin 2	1742401	1743057	656	54
B932_1718	65.4465		hypothetical protein	1743220	1744572	1352	163
B932_1719	35.3594		dipeptidyl peptidase IV	1746863	1744626	2237	54
B932_1720	1948.41		oxidoreductase	1747012	1748091	1079	149
B932_1721	1175.24		ATP-dependent Clp protease, ATP-binding subunit ClpB	1748181	1750781	2600	90
B932_1722	580.39		16S ribosomal RNA	1751208	1752679	1471	427
B932_1723	1038.27		tRNA-Ile	1752813	1752889	76	134
B932_1724	1331.1		tRNA-Ala	1752896	1752971	75	7
B932_1725	2372.07		hypothetical protein	1753001	1753114	113	30
B932_1726	718.76		23S ribosomal RNA	1753341	1756076	2735	227
B932_1727	479.813		5S ribosomal RNA	1756158	1756271	113	82
B932_1728	94.3545		tRNA-Met	1756315	1756391	76	44
B932_1729	91.5963		Resolvase domain protein	1758066	1756348	1718	-43
B932_1730	27.76		hypothetical protein	1758332	1758135	197	69
B932_1731	257.977		plasmid maintenance system antidote protein, XRE family	1759008	1759169	161	676
B932_1732	131.366		HsdR family type I site-specific deoxyribonuclease	1759224	1762220	2996	55
B932_1733	233.929		hypothetical protein	1762468	1762863	395	248
B932_1734	276.669		anticodon nuclease	1762866	1763969	1103	3
B932_1735	142.48		type I restriction-modification system, M subunit	1763966	1765588	1622	-3
B932_1736	14.0686		conjugal transfer TraD family protein	1765894	1765631	263	43
B932_1737	41.5113		hypothetical protein	1766193	1766032	161	138
B932_1738	107.543		LysR family transcriptional regulator	1766326	1766601	275	133
B932_1739	46.5194		hypothetical protein	1767634	1766726	908	125
B932_1740	56.3699		alpha/beta hydrolase fold protein	1767731	1768618	887	97
B932_1741	35.4673		hypothetical protein	1768813	1768965	152	195
B932_1742	133.691		Hypothetical protein	1769639	1769088	551	123
B932_1743	63.2963		acyltransferase 3	1769985	1771160	1175	346
B932_1744	686.703		transposase	1771941	1771516	425	356
B932_1745	212.465		sulfotransferase	1772617	1773444	827	676
B932_1746	86.3832		hypothetical protein	1773773	1773892	119	329
B932_1747	65.9098		hypothetical protein	1775457	1774018	1439	126
B932_1748	23.6338		modification methylase	1775734	1776414	680	277
B932_1749	27.3784		hypothetical protein	1776709	1777164	455	295
B932_1750	33.5705		hypothetical protein	1777646	1777515	131	351
B932_1751	15.1531		hypothetical protein	1777766	1778137	371	120
B932_1752	64.252		hypothetical protein	1778270	1779109	839	133
B932_1753	7.32745		phage transcriptional regulator, AlpA	1779383	1779643	260	274
B932_1754	9.28948		replication protein A	1779643	1780713	1070	0
B932_1755	20.6149		hypothetical protein	1780710	1781198	488	-3
B932_1756	15.5158		Conjugal transfer protein traF	1781171	1781824	653	-27
B932_1757	17.7695		hypothetical protein	1781844	1782224	380	20
B932_1758	46.0733		Putative murein lytic transglycosylase yjbJ	1782251	1782910	659	27
B932_1759	13.7563		hypothetical protein	1783254	1782994	260	84
B932_1760	10.0119		hypothetical protein	1783373	1785175	1802	119
B932_1761	75.1216		ChrB domain-containing protein	1785548	1785820	272	373
B932_1762	39.3083		cation efflux protein	1785850	1786398	548	30
B932_1763	50.1049		Endonuclease/exonuclease/phosphatase	1786405	1787196	791	7
B932_1764	67.2221		hypothetical protein	1787294	1787638	344	98
B932_1765	42.3401		HAD-superfamily hydrolase, subfamily IIB	1787866	1788021	155	228
B932_1766	85.8084		Putative transposase for insertion sequence element IS6501	1788326	1788018	308	-3
B932_1767	112.124		transposase	1788796	1788368	428	42
B932_1768	40.3447		hypothetical protein	1789198	1789073	125	277
B932_1769	73.496		hypothetical protein	1789259	1789744	485	61
B932_1770	115.91		transcriptional regulator	1790443	1790168	275	424
B932_1771	51.9		helix-turn-helix domain-containing protein	1790876	1790634	242	191
B932_1772	24.268		hypothetical protein	1790978	1791268	290	102
B932_1773	25.8242		conjugal transfer coupling protein TraG	1791403	1793400	1997	135
B932_1774	12.3662		hypothetical protein	1793412	1793855	443	12
B932_1775	16.4075		hypothetical protein	1794065	1793928	137	73
B932_1776	7.37228		conjugal transfer protein trbB	1794049	1795002	953	-16
B932_1777	7.58442		conjugal transfer protein TrbC	1795002	1795355	353	0
B932_1778	14.056		putative conjugal transfer protein TrbD	1795355	1795630	275	0
B932_1779	15.1046		conjugal transfer ATPase TrbE	1795644	1798088	2444	14
B932_1780	29.9121		conjugal transfer protein TrbJ	1798085	1798858	773	-3
B932_1781	20.7193		conjugal transfer protein TrbL	1798864	1800318	1454	6
B932_1782	39.3707		conjugal transfer protein TrbF	1800315	1801001	686	-3
B932_1783	14.7362		putative type IV secretion system	1800998	1801999	1001	-3
B932_1784	45.1236		Conjugal transfer protein trbI	1801996	1803369	1373	-3
B932_1785	126.487		Putative phospholipid import ATP-binding protein MlaF	1804473	1803862	611	493
B932_1786	241.44		hypothetical protein	1804514	1804681	167	41
B932_1787	403.6		hypothetical protein	1805232	1804807	425	126
B932_1788	94.8337		Chloride channel core	1806630	1805278	1352	46
B932_1789	243.64		hypothetical protein	1807145	1807705	560	515
B932_1790	0.592091		hypothetical protein	1807734	1808030	296	29
B932_1791	115.148		hypothetical protein	1808030	1808584	554	0
B932_1792	287.156		CrcB protein	1809007	1808612	395	28
B932_1793	380.468		UspA domain-containing protein	1809953	1809120	833	113
B932_1794	61.2917		Fructose-2,6-bisphosphatase	1810819	1810244	575	291
B932_1795	79.6257		hypothetical protein	1812611	1810836	1775	17
B932_1796	167.977		hypothetical protein	1812966	1813169	203	355
B932_1797	103.172		Enolase	1813402	1814730	1328	233
B932_1798	28.9282		hypothetical protein	1814771	1816423	1652	41
B932_1799	35.7563		DNA mismatch repair protein MutS	1816420	1817979	1559	-3
B932_1800	59.2428		DNA mismatch repair protein MutS domain-containing protein	1817976	1819496	1520	-3
B932_1801	30.9607		hypothetical protein	1820347	1819616	731	120
B932_1802	43.4681		divalent cation transporting ATPase	1820384	1822051	1667	37
B932_1803	24.2366		transposase	1822469	1822615	146	418
B932_1804	30.0243		hypothetical protein	1822912	1822709	203	94
B932_1805	20.1118		transposase	1823225	1823004	221	92
B932_1806	54.0984		transposase	1823477	1823256	221	31
B932_1807	54.6807		transposase	1823775	1823467	308	-10
B932_1808	51.4706		transposase	1823888	1823775	113	0
B932_1809	83.2792		transposase	1824148	1823882	266	-6
B932_1810	74.5972		RNA polymerase sigma factor, sigma-70 family protein	1824535	1824362	173	214
B932_1811	407.374		hypothetical protein	1825929	1825534	395	999
B932_1812	888.71		copper resistance protein CopC	1826376	1826759	383	447
B932_1813	339.164		copper resistance protein CopD	1826764	1827693	929	5
B932_1814	39.7579		hypothetical protein	1828639	1828511	128	818
B932_1815	23.0472		hypothetical protein	1828847	1829587	740	208
B932_1816	25.3062		putative membrane protein	1829680	1830897	1217	93
B932_1817	23.094		TonB-dependent siderophore receptor	1831251	1833467	2216	354
B932_1818	22.1894		hypothetical protein	1833737	1833856	119	270
B932_1819	9.71969		extracellular solute-binding protein	1834206	1835744	1538	350
B932_1820	11.4535		ABC transporter permease	1835741	1836697	956	-3
B932_1821	14.1599		binding-protein-dependent transport system inner membrane protein	1836694	1837500	806	-3
B932_1822	23.2022		oligopeptide/dipeptide ABC transporter ATPase subunit	1837503	1839326	1823	3
B932_1823	41.3404		putative succinate-semialdehyde dehydrogenase	1839323	1840777	1454	-3
B932_1824	39.063		AsnC family transcriptional regulator	1840810	1841313	503	33
B932_1825	27.4656		acetyl transferase	1841310	1842185	875	-3
B932_1826	36.676		D-3-phosphoglycerate dehydrogenase	1842248	1843123	875	63
B932_1827	79.0398		hypothetical protein	1843329	1843595	266	206
B932_1828	70.8812		putative type I secretion outer membrane protein, TolC	1843650	1844876	1226	55
B932_1829	43.077		cation efflux protein	1844906	1846030	1124	30
B932_1830	31.1463		heavy-metal ion transporter HelA	1846023	1849121	3098	-7
B932_1831	19.6358		NreB protein	1849315	1850352	1037	194
B932_1832	26.6954		hypothetical protein	1850748	1850449	299	97
B932_1833	20.5251		hypothetical protein	1851230	1850796	434	48
B932_1834	17.0275		FAD dependent oxidoreductase	1852623	1851298	1325	68
B932_1835	16.5321		hypothetical protein	1853105	1852752	353	129
B932_1836	22.8687		putative dehalogenase protein	1853323	1853988	665	218
B932_1837	13.559		putative oxidoreductase	1855449	1854040	1409	52
B932_1838	14.8745		class III aminotransferase	1856931	1855516	1415	67
B932_1839	12.2992		NAD-dependent aldehyde dehydrogenase	1857109	1858590	1481	178
B932_1840	14.8925		Metal-dependent amidase/aminoacylase/carboxypeptidase	1858594	1859742	1148	4
B932_1841	14.8612		tartrate dehydrogenase/decarboxylase	1859798	1860505	707	56
B932_1842	8.25749		Tartrate dehydrogenase	1860502	1860816	314	-3
B932_1843	13.5215		transposase	1861497	1861234	263	418
B932_1844	31.899		hypothetical protein	1861930	1861766	164	269
B932_1845	594.104		hypothetical protein	1863322	1862204	1118	274
B932_1846	27.033		hypothetical protein	1864642	1863419	1223	97
B932_1847	21.716		cys-tRNA(Pro)/Cys-tRNA(Cys) deacylase ybaK	1865147	1864668	479	26
B932_1848	25.4802		hypothetical protein	1865148	1865414	266	1
B932_1849	23.3773		purine nucleoside transporter	1865607	1865458	149	44
B932_1850	20.2741		TonB-dependent receptor	1866245	1868653	2408	638
B932_1851	10.757		chloride channel protein	1868865	1870199	1334	212
B932_1852	9.04068		hypothetical protein	1870453	1870202	251	3
B932_1853	15.5138		hypothetical protein	1871949	1870486	1463	33
B932_1854	14.7814		hypothetical protein	1872242	1871946	296	-3
B932_1855	16.9639		ferrichrysobactin receptor	1874430	1872226	2204	-16
B932_1856	36.1657		LysR family transcriptional regulator	1875578	1874679	899	249
B932_1857	57.6119		pyruvate decarboxylase	1875681	1877366	1685	103
B932_1858	5.85085		hypothetical protein	1877590	1877468	122	102
B932_1859	33.4815		TetR family transcriptional regulator	1877707	1878243	536	117
B932_1860	64.4531		squalene-hopene cyclase	1878272	1880314	2042	29
B932_1861	69.3739		hypothetical protein	1880702	1880412	290	98
B932_1862	62.5601		NADH dehydrogenase (quinone)	1882826	1881360	1466	658
B932_1863	58.297		proton-translocating NADH-quinone oxidoreductase subunit M	1884100	1882823	1277	-3
B932_1864	42.3863		NADH-quinone oxidoreductase chain L	1886265	1884313	1952	213
B932_1865	38.0132		NADH-quinone oxidoreductase subunit K	1886587	1886270	317	5
B932_1866	24.0806		NADH-quinone oxidoreductase chain J	1887081	1886584	497	-3
B932_1867	75.9617		NADH-quinone oxidoreductase chain I	1887598	1887086	512	5
B932_1868	79.7448		NADH-quinone oxidoreductase chain H	1888581	1887625	956	27
B932_1869	76.5688		NADH-quinone oxidoreductase chain G	1891334	1888578	2756	-3
B932_1870	46.8451		NADH-quinone oxidoreductase chain F	1892649	1891351	1298	17
B932_1871	94.1467		NADH dehydrogenase (ubiquinone) 24 kDa subunit	1893140	1892646	494	-3
B932_1872	98.1873		NADH-quinone oxidoreductase chain D	1894923	1893127	1796	-13
B932_1873	97.9165		NADH dehydrogenase subunit B	1895572	1894928	644	5
B932_1874	190.568		NADH-quinone oxidoreductase chain A	1895994	1895569	425	-3
B932_1875	27.5318		hypothetical protein	1896387	1896593	206	393
B932_1876	18.7016		hypothetical protein	1896904	1896719	185	126
B932_1877	33.4365		peptidase	1898889	1897000	1889	96
B932_1878	29.2147		tonB-dependent receptor	1901337	1898932	2405	43
B932_1879	17.6672		hypothetical protein	1901439	1902332	893	102
B932_1880	109.62		outer membrane siderophore receptor	1904952	1902736	2216	404
B932_1881	26.9514		TonB-dependent receptor plug	1907821	1905278	2543	326
B932_1882	63.9362		tRNA-Glu	1908454	1908379	75	558
B932_1883	287.062		HIT-like protein	1908870	1908505	365	51
B932_1884	117.809		phosphoribosyl-ATP pyrophosphatase	1909258	1908884	374	14
B932_1885	82.2651		imidazole glycerol phosphate synthase subunit HisF	1910024	1909263	761	5
B932_1886	58.0884		1-(5-phosphoribosyl)-5-(5-phosphoribosylamino)methylideneamino imidazole-4-carboxamide isomerase	1911367	1910018	1349	-6
B932_1887	54.4498		HisH	1912002	1911364	638	-3
B932_1888	42.7009		hypothetical protein	1912379	1911987	392	-15
B932_1889	111.525		HisB	1912972	1912376	596	-3
B932_1890	130.55		putative oxidoreductase	1913026	1913751	725	54
B932_1891	91.8443		hypothetical protein	1913757	1914941	1184	6
B932_1892	154.399		putative oxidoreductase	1914949	1915971	1022	8
B932_1893	211.048		hypothetical protein	1917442	1915988	1454	17
B932_1894	203.769		hypothetical protein	1918079	1917459	620	17
B932_1895	383.983		hypothetical protein	1920312	1918030	2282	-49
B932_1896	34.0324		hypothetical protein	1920606	1920415	191	103
B932_1897	152.863		dihydroorotate dehydrogenase 2	1921657	1920584	1073	-22
B932_1898	135.736		hypothetical protein	1921994	1921848	146	191
B932_1899	234.399		putative 4-hydroxyphenylpyruvate dioxygenase	1922824	1921979	845	-15
B932_1900	464.947		peroxidase	1923638	1922829	809	5
B932_1901	129.031		nitrogen assimilation regulatory protein NifR3	1923767	1924858	1091	129
B932_1902	51.1427		nitrogen assimilation regulatory protein NtrC	1924904	1925632	728	46
B932_1903	50.9919		nitrogen assimilation regulatory protein NtrY	1925653	1927995	2342	21
B932_1904	97.7172		nitrogen assimilation regulatory protein NtrX	1927985	1929391	1406	-10
B932_1905	123.882		NrfA protein	1929446	1929703	257	55
B932_1906	82.1572		GTP-binding proten HflX	1929700	1931007	1307	-3
B932_1907	203.237		hypothetical protein	1932146	1930980	1166	-27
B932_1908	0.44604		hypothetical protein	1932778	1932353	425	207
B932_1909	98.1479		hypothetical protein	1933404	1932778	626	0
B932_1910	69.0764		sulfate permease	1934942	1933488	1454	84
B932_1911	504.478		putative oxidoreductase	1935072	1935992	920	130
B932_1912	32.2859		hypothetical protein	1936061	1935948	113	-44
B932_1913	119.733		tRNA-His	1936071	1936146	75	10
B932_1914	164.568		hypothetical protein	1937247	1937375	128	1101
B932_1915	207.598		hypothetical protein	1938338	1937406	932	31
B932_1916	76.4301		transmembrane oxidoreductase	1939338	1938439	899	101
B932_1917	179.683		hypothetical protein	1940774	1939335	1439	-3
B932_1918	2486.72		LSU ribosomal protein L13P	1941106	1941546	440	332
B932_1919	726.735		RpsI	1941556	1942047	491	10
B932_1920	147.181		branched-chain amino acid aminotransferase	1942220	1943317	1097	173
B932_1921	105.346		hypothetical protein	1943391	1943582	191	74
B932_1922	94.9253		mannose-6-phosphate isomerase	1943558	1944979	1421	-24
B932_1923	0.34807		hypothetical protein	1945579	1944992	587	13
B932_1924	54.888		hypothetical protein	1946547	1945579	968	0
B932_1925	68.16		molybdopterin biosynthesis MoeA protein	1946681	1947889	1208	134
B932_1926	45.2411		molybdenum cofactor biosynthesis protein A	1947987	1948916	929	98
B932_1927	153.464		MoaC	1948935	1949417	482	19
B932_1928	76.4876		bifunctional molybdenum cofactor biosynthesis protein MoaAD	1949414	1950241	827	-3
B932_1929	83.2441		molybdopterin (MPT) converting factor, subunit 2	1950253	1950741	488	12
B932_1930	77.664		hypothetical protein	1950932	1951498	566	191
B932_1931	88.103		hypothetical protein	1951516	1951695	179	18
B932_1932	160.897		molybdenum-pterin-binding protein	1951896	1951699	197	4
B932_1933	60.1313		ornithine decarboxylase	1953170	1952022	1148	126
B932_1934	181.56		T-RNA-processing ribonuclease BN	1953547	1954692	1145	377
B932_1935	2593.37		rare lipoprotein A	1955355	1954723	632	31
B932_1936	513.165		3-dehydroquinate dehydratase	1955477	1955959	482	122
B932_1937	9.94824		biotin carboxyl carrier protein of acetyl-CoA carboxylase	1955956	1956411	455	-3
B932_1938	143.6		acetyl-CoA carboxylase biotin carboxylase subunit	1956411	1957760	1349	0
B932_1939	141.882		hypothetical protein	1957777	1958346	569	17
B932_1940	45.2972		bacteriocin/lantibiotic exporter permease	1960612	1958414	2198	68
B932_1941	79.9756		transporter EamA	1961916	1960624	1292	12
B932_1942	395.071		hypothetical protein	1962447	1962058	389	142
B932_1943	570.317		hypothetical protein	1963083	1963442	359	636
B932_1944	192.366		hypothetical protein	1963665	1964672	1007	223
B932_1945	549.51		hypothetical protein	1965437	1964757	680	85
B932_1946	15.828		hypothetical protein	1965837	1965694	143	257
B932_1947	62.746		phosphogluconate dehydratase	1965866	1967713	1847	29
B932_1948	91.0557		KDPG aldolase	1967725	1968348	623	12
B932_1949	39.3392		hypothetical protein	1968600	1969112	512	252
B932_1950	98.0377		phosphoribosylaminoimidazolecarboxamide formyltransferase/IMP cyclohydrolase	1969109	1970686	1577	-3
B932_1951	178.033		hypothetical protein	1970683	1971036	353	-3
B932_1952	365.507		hypothetical protein	1971145	1972503	1358	109
B932_1953	505.099		basal-body rod modification protein FlgD	1972517	1973260	743	14
B932_1954	379.151		flagellar MS-ring protein	1973427	1975100	1673	167
B932_1955	392.735		FliG	1975102	1976115	1013	2
B932_1956	259.743		hypothetical protein	1976118	1976759	641	3
B932_1957	247.315		flagellar motor switch protein FliN	1976775	1977110	335	16
B932_1958	405.275		FlhA	1977206	1979356	2150	96
B932_1959	349.613		hypothetical protein	1979322	1980455	1133	-34
B932_1960	113.286		cobyrinic acid a,c-diamide synthase	1980569	1981318	749	114
B932_1961	144.05		nitrilase/cyanide hydratase and apolipoprotein N-acyltransferase	1981390	1982232	842	72
B932_1962	106.651		PPnK	1982238	1982996	758	6
B932_1963	165.608		putative 2-hydroxyacid dehydrogenase	1983931	1982999	932	3
B932_1964	455.216		phosphotyrosine protein phosphatase	1984425	1983955	470	24
B932_1965	113.146		transporter	1985402	1984422	980	-3
B932_1966	80.334		hypothetical protein	1985565	1985876	311	163
B932_1967	137.356		hypothetical protein	1986878	1989016	2138	1002
B932_1968	315.875		hypothetical protein	1989091	1989672	581	75
B932_1969	125.833		leucyl-tRNA synthetase	1989680	1992277	2597	8
B932_1970	129.585		hypothetical protein	1992280	1992936	656	3
B932_1971	53.2759		DNA polymerase III subunit delta	1992936	1993937	1001	0
B932_1972	173.649		short-chain dehydrogenase/reductase SDR	1994072	1995082	1010	135
B932_1973	60.9824		tonB-dependent outer membrane receptor	1997571	1995124	2447	42
B932_1974	112.359		hypothetical protein	1997792	1999009	1217	221
B932_1975	693.486		hypothetical protein	1999417	1999055	362	46
B932_1976	988.395		MinE	1999775	1999494	281	77
B932_1977	941.232		cell division inhibitor MinD	2000590	1999772	818	-3
B932_1978	42.3659		MinC	2001488	2000751	737	161
B932_1979	83.7476		glutathione S-transferase	2001568	2002236	668	80
B932_1980	27.2562		NAD(FAD)-utilizing dehydrogenase	2002250	2003425	1175	14
B932_1981	362.737		hypothetical protein	2003535	2003780	245	110
B932_1982	101.552		DNA recombination protein RmuC-like protein	2003825	2005051	1226	45
B932_1983	131.05		DNA binding response regulator	2005099	2005830	731	48
B932_1984	66.8129		two component sensor histidine kinase	2005817	2007241	1424	-13
B932_1985	158.003		putative transport transmembrane protein	2007412	2009136	1724	171
B932_1986	110.624		transport transmembrane protein	2009137	2010579	1442	1
B932_1987	102.029		putative transport transmembrane protein	2010639	2011865	1226	60
B932_1988	123.482		putative outer membrane channel protein	2011871	2013481	1610	6
B932_1989	2024.04		RplK	2013587	2014021	434	106
B932_1990	1024.92		RplA	2014026	2014718	692	5
B932_1991	2604.65		hypothetical protein	2014922	2014806	116	88
B932_1992	2776.81		50S ribosomal protein L10	2015029	2015547	518	107
B932_1993	1260.73		50S ribosomal protein L7/L12	2015614	2015988	374	67
B932_1994	733.061		DNA-directed RNA polymerase subunit beta	2016231	2020403	4172	243
B932_1995	683.098		DNA-directed RNA polymerase subunit beta prime	2020484	2024800	4316	81
B932_1996	499.407		hypothetical protein	2024800	2024928	128	0
B932_1997	3589.09		hypothetical protein	2025246	2025130	116	202
B932_1998	4314.57		RpsL	2025296	2025559	263	50
B932_1999	3420.63		30S ribosomal protein S7	2025572	2026048	476	13
[truncated: 1,544 more rows]

## Sheet: Table. S3
Promoters	Squence
P2703	TGGTAGCAGATGTGGAGAAATATCCGCAGTTCCTGCCATGGTGTGTCAAGGCGACCATCAAGTCCCAGACAGAGCAGGAACTTGTGGCAGAATTGACCATTGGGTTCGGTCCTTTTCGGGAAACCTTCACCAGCCGTGTCACACTTGAGCGTCCCTCACGCATTCGAGTGCGCTACGAGAAGGGGCCTTTTCGGTATCTGAACAATGTCTGGACGTTCACGCCGGATCCGCGGGGTTGCCTGGTAGATTTCTTCGTGGACTTCGAGTTTCGATCCCGTCTGCTGCAGAATGCAATGGGTGTGGTGTTCAATGAGGGTGTTCGCCTGATGGTCTCCGCTTTCATCAAGCGGGCCCGGGACATTTATGGCGTGCAGACTGCTCAGAGCCGTACACCCCAAC…
P2564	GATACTGTTGTTCGCGCGCTGGCATCCCAGAGCCAGTTTGAAACAGGGACAACCCTGAAAGCGTGGCTGTTCACAATCCAGAGAAATGCCTTTTACGAACAGCGCAGACGCTCATCCCGTGAACAGGAGGTCATGCAGGATTTCGAACTCGATATGCCTGTGTCGTCTGAAGCTCCCTCGATGCAAAGCGCCAGGGACGCAGTTACGGATCTTGGTGAAATCCTCTGGAAACTGCCTGACCTTCTCCGTGAAGCCATTATCCTGGTGGGAGCACAGGAACTTTCATACGAAGATGCGGCCTGCATCTGTAATGTCCCTCCAGGCACCATGAAAGCCCGTGTTTCGAGAGCCCGCAGCCAACTAGCCGCTTTGACCGAGACGGAAAATCTGAGCGAAATT…
P0365	GTCACTCAGTCTGGCGATTACATTACGGGGCTGGAGCGTCTCCTGACCCGACAGAACGAAGCCGAACTGGCCGCTCTGGGGGTACTGACACAGACTTTTGGGAGTCTTCTGCTGGCTCTCGCGCTGGTCTCGGGTGCCATTGACCAGGAAGAGGCTGTCTCAGTCGCAAATGCGGATGAGCGCAAGCAGCTTCTGGTCTGGGGCAGGGACGATGAACTGTTCCGTGTCATGACCGCGCGTGAACAGGATTCGTCCGAAGCAATGACCTTTCTGGAGTTTTCAAGAGAGATCTGAATTTTCCGTGTGAGGCATGATGTTGCCATATTCGGGGCGCATCTGGCGCTGTGACAGAAAGAGATGATTAGTGACTGGCTTCTGAGGGAAGTTAAGGCGCAATTT…
P2057	CGCCAGACCGTTCATGCAATAACGTAATCCCGTGGGCGGCGGCCCATCGGGAAAGACATGCCCCAGATGCCCCTGGCAGTTCGCACAATGCACTTCCGTGCGAACCATCCCGTGGCTTCCATCCTGTGTCGTCTCCACGGCGCCTTCCAGCGGCTGGAAAAACGATGGCCAGCCACTTCCGCTTTCGTATTTCGTGGTGGACGAAAACAGATCACGACCGCACCCGGCACAAGCGTAGATCCCGGCACGCTTTTCATCATTCAGCGGGCTGGAACCGGGATATTCGGTGCCATGCTCCAGCAGAATACGGCGCTGTTCCGGGGTAAGGCCAACACCACATCCGCCACCATTGGCGCCCTTAACGGGACCGCAGCCTTGGGTCATGGTCAGTCTCCAGAA…
P0295	ATCTGTGCGAGGCCGAACTTCTTGAAGGCTCGCTTGATGGCGCTTTCACCCGGCTTGGGCGGCGGCGGTGCATCAAGGGACTGGATCAGTCCTTCGAGGGAACCCTCACCGATACGACCGGCCTTGGGATTGAAGCGATAGATTTTCATGGGCAAACTCAAAAAGGCAGGGCTCCCCGACCAGAGGGGAGTACCAGACCGTTAGCGCAAACCCCCCGGGAGGGGTTGCGTGCTTTATAAGCATCTGCCGTGAGAAAATAACAGGGGTCAGACTCGGCCTTTGATTGACAGAAGAGCTCGAGACCTGTTAGGCGCGGGTCCACTGCCGGAAACGAGGACGTACCGGCCGGGCCATCATCGCGGGTTTCTGTACCCCGCAGGCTCCGGTTTCTGGGTGCGC…
P2038	GAACGACCGTCCCAAGAAGTTGCAGGACGACAGGCATGTCCCCGGTGTGAACTGTTGCGACAGCAACAGGCTGGACGTCGCTTGCCTGACCCTTGTGCCCATTGCCGGCATTCTTTCCGTGCGGACGCAGGACCGCAAAGAGAATGAGCAGGAGAACGAGAACGATGATCCCCCAGAGGAGCCAGCGCCGACGGGGGCGTCGGGTGGGTTGGAGGGGCTGAGCGTTGCTGCTTTGGTGGCGGTCGCTGGAGCCGGCCGTCTGCTCGTCCATAATCGTTCTGTCTTTCCCGTACGCTTGGATCCGGGTGTGCTGGAGAAGGACACCCCTTTGTCAGTAGTTCCTCTATAGTGCAGGCGGCGCAACCCTGCCATGACAAGACCTTAAATCCTGTTCAGGTT…
P3022	TGTAGTACACAATACTCTCTCGTGGCGAAAGGGAACGAGTCACGGACAGTTGATACGATTATCAAGTTTCTTCTGTCGGTGAACCTGCGTGAAATCAGACAGGCCGACGTTGCACGTCATGTTAAAATGACCCCTTCGGCCTTCTCTAGGCTTTTCCTAAGAGCTACCGGAGACACTTTTACAAGTTTCGTACGTCGGTTGCGCATCAGTCGTGCCTGCGAACTTCTTGTAACAACATCAAAGTCAGTTGGTGTTGTGGGGAGCGAAGCAGGGTTCGGTAACCTGTCGAATTTTAATCGTATTTTTTTAGATGAAAAGCATATGACACCGCGCGAGTATAGACGCGAAGCAAAAATGGCGCTCAATAAATTTAAGTTGCCACATTAAATTAAAGAAATA…
P2002	AGAAGTTCAAGGCTGAGGCTTACATCCTCACGAAGGAAGAGGGTGGTCGTCATACGCCATTCTTCACGAACTATCGTCCGCAGTTCTATTTCCGCACGACCGACGTCACTGGTGTTGTGACGCTTCCGGAAGGCACGGAAATGGTGATGCCGGGTGATAACGTTGCTATGGATGTCGAGCTGATTGCTCCGATCGCCATGGACGAAGGTCTGCGTTTCGCAATTCGCGAAGGCGGCCGCACCGTGGGTGCAGGCGTGGTTTCCTCCATTAGCGCCTAAGTCCTGCGTTTCGCCGTTGATATGGAAGCCCCGGCCAGATTTATTTCTGGCCGGGGTTCCCTTTCAGATGCAATGGCAGTAGGACGAGACCCGAATTTTTGAGTTGGACGAATTAAGACT
P1490	GATCTGTGCCTGAAAATTCGTGATGCCGGTTACCGGATCATTTTCTGCGCAGAAATCGTGGCTTACCACCATGAGAGCCTGTCCCGCGGCAGCGACGACCGGCCAGAACATGAAGCCCGCTTCTTTCATGAAACCCAGACGATGCTGGCTCGTTGGAGCAGCAACCCACTTTTCGAACGTGACCCGGCTTACCCCCGCTATTTCACAGTGGACCACCAGCCGTTCTTCGATCTCGTGGATCCGGAAACACTATGAAACCCATTTGGGAATTTGGCGTTTCTGGATAACGAACCCTGTTTCAGGAGACTTATT
P0284	GTTTTCTGCACAAACACTTCTCGATCACATGACTCGGGACAAGAAGATGCAGAATGGACGGATTTCTTTTGTTCTGCTGCACGGTATTGGGAAAGCGTTTACAAGTCGTGACGTTCCGATGAAAACCGTGCGTAACTTGCTGATAAATGAAGGCTGCCGCCCATGAGGACTGTCACAGTCCTTTATGGCTTTGCCTAACTTTCTGTTTTTTCACTTCATTTGGTTGTCATAAATCCTGCGAACACTATGGCGTCCGCAGAAACGTTCAGCTATGGCAACAGGGACGCGAGGCGTAGATCGTAAACAGGGCGGAATGGAATGTGACTTTTTTGTCACTCCCTCCACCCCGAGTAGGTCTGGAAGGCTCTGTCCGGCTTTGTCCGAGGGAACTACCCGATC…
P1003	AAGTTTTTGTGGAGCGATTCGCCTATACGCGCTTCGGCCCCGCCGGAACGGTCGAGGGCGACCCGGGTACCGCATATGCGTCGTCAATGCTGGATTATGCGTTCCGCACGCTGTCCGAAGCCTATCTCGGACAGCACATGCCAGACGCTCCCCAGATCGAACCCAGTTCGGAAGATCCCTCTCCCATGCTGCCCTTCGATCACTCGTCGGGTGATACCCCACGTGGACGGCGCCTCAGACTGGTAAGTTGATGAAGAAATGGCGTCTACAGACCTCCGTGTGGCTGGAATACATTGACAGCCCGCGGACTCGTCGGTAGCTAGCGCCTGCGCTGAGAAGGAATCCGGACATTTCGCCCGGATTAAGAAGGATGCGCACAGGGTAAGGGATCAGACAGC
P2691	ACGCATCTTGGTGTTCCGTTCGAGACCTGCAATATTCTTGAAAGCGCTGAACTCCGTCAGGGCATCAAGGATTTCTCGCAGTGGCCGACCGTTCCTCAGCTCTACGTCAAAGGTGAGTTCGTTGGCGGCTGCGATATCGTCACGGACATGTACCAGAGCGGCGAACTTGAGACGCTGCTGACCGAAAAGGGAATCGCTACGGCGAACGCCTGATTTGTTAATTCCGGCCTGTAAAATGGCCGGAATTCAACCTTTTGCAAGGTCTGCGGCTGCCACAATTCAGCCATGTTGTGCCCAAAAATGGCAAGACCTTGATTTTTTCTAAAACTTACCCAAACGGGGTTGTCGAACTCTGCGTTTACGTCATACGGTAAACCCATCAGAACAGGGATGGGATCA…
P0034	CGTGCCACGCTGCTCATGGATCATCCAGTCGCGGTCGCGGCTGACCTGCTTCCGGCCGTGGAGGTGAGGGACGGGATGAGCGCCATGCTTGTGGGGTATCCGCAGGACAGAAGTGAAGTTCCGTTCGGGGATGTGGAATGCCACATCAACGGCGTCACGGTCAGTGGGCTTGTGCATCACGACTGCGAAGCCACCAAAGGTGTCAGCGGAGCCCCTTTGCTGGTGCGCGCACCCGAGGGGGCGTGGGGTGTTGGGGCGCTTGCGGTAGGGGCAGATGTTGGGCCGGGCGGATTGGCTGCTCCCCTGATTCGATAGGGGTAGGAAGAAGAATTTTCATAATTCTGCAAACATCTTCCAGATCGGACGTTTGAAAGATCGGGAACACCTTATTTTGGTTTT…
P2447	TGACATCATGTCGTGAGCTTCTGGTTGCTGGACAGGCCATTCTTGTTCAGGCGGAACTCAAACTTGATGGAGATGCCCTGCGGATCACGGCGCAGAGCGTTATGGATCTTGAAACGGCCGCCGCTGCTGAGCGATCCGAAATGCGTGTATGGCTGAAGCAGATGGATGCACTTCCAACGCTTTCTGAAATGCTTGCAGACATGCGGGGAGGCCATGGAAAGGTCGTGTTTCTGCCTTCTCTTGAAGAAACGAGAGATGTGGAAATTGCGCTTCCTGGCACATATCGCGTGACACCCCGTCTTGCGGAACGTCTGCGGACCGTTCGTGGTGTCGAGAAGGCTGAACAGCGCTGATCTGGCGGAAATCCCTTGCAATCTGGCTGAAGATCGGCCATATCGC…
P0339	AGAGACGCCGAAGACTGGCGACTCAGGGGAATACGCGCCTCACAACCAGGTCCAATCCCTTCAAGACTGCCAAAAGCCATGACCCGAGCATGTGCGTCATGAAATCCTACAACCTCTGACTGTATAAGACTCCCCAATCGAGAACGAATTGCGATTCGATCGCCAATTGAAACGAGTCCTTCCAGGCCGTGAATCGTCACACACAGTCCCGTCACATCCTGAACCGTTCCCAATGCACCGTCAGGTTGCAGACGTACCGCTTGATCCAGCAGCCCCTTAAGACAGCCAGGAATCGCCATTTTTTGCTGGTTTTGGGCGGTTTCCATCATTTCCAAAACGTTAAACCCAGAGAGTTAACAAAACCTGAAGCCAACTCACTTCGGGAAGAAATAATGAAAA…
P0345	TGAAACGCCTTGAACTGGAGTCGAGTGCGCATTGAGCGCCTGTGACGAGCGGCACGGTTCCATCGCATGTTCTGTAAAACAGATAAGCTGCACTGAACGGCGGGAAGATTCTGTTCCGCATTTTGCGCTGGGCTGATGCGCGTTCTCTGCATGATAATAAAGAACATCAGGGATGTTCTGCAAAATAACCGGCAGAATTCCGCCACATTCCTGTCCAAGTGCTGTGACATTTATGTTGCATTCTCTAGTTTCGAAACAGAATCGTTCTCTGACGGCCGGGGGGTGTCTTACAGGATGCTTGACCCCGGATTTAAGTCATGAGTATGGGCGCTAGTGGCCAATGTTTTTCAGGGGGCACGCTGAGAGTTGCAGGGCAACTCTTGAGCGGTCCCGATGAAG…
P0960	GCTGTGGAATATCACGGCTTCATCTTTACGCAGGGTGTCGTCGCCAGAGATCTGTCCCAGGACATCAACGGACAGACAAAGGACGTTCTGGCCCAGCTGGATGCCATCCTCGAAGAGCACGGCACGGACAACACCCGCATTCTTCAGGCACAGATCTGGCTGAAGGACATTGCTGATCGCGATGCTCTCAACACGCACTGGTCCGCATGGCTTCAGGAAGGTCTGGCTCCTGCACGTGCCTGCGTTCAGGCAGTCATGGCTGACCCGCGCATCCTCGTAGAAATCATGCTGACAACGACCAAATAAACCGCCTCCGGCCAATAAGGCATAATTAAGGCAGAATGCGACGCGAGAAAGATTTTCAATGGAAATGAAAATTTAACCCTCAGGAATGCATTC…
P2731	CGACTCGGGTGTTATGTCATTCCACCCCATCACAATACAGAGATTATAGGCATGGTCATCCCTCCACATTTTTTCACATGAAGCAGGGTGGGGAAGAGTAACCGGGCGGTTGTAATCAGAAGAGGCCGGGTCGTCACACCAGCCATCGGTGGGGGCAATTGGCTCTACTGGCAAACCGGCACCAGAAACCGGCCTTTCTGTACGGTCAGCGCGGTAGAGAATGCGCCGTAAAGGCAGTTCTCCAACAGGGGTCGCGTGATCGCCTTCGCATTTGTCAAGGCGTATGCCGCCAGATCCAATCAAAGCCGGAATGATTTCGTTTCGGAAGTGGAGAAAAGCCTGGTTTTCAGCGATTCTCAAATTAGCTTTAGTCATCTTGCTGTTCCCTTTTCAATTTGT…
P0265	CACCGCTGATGATGACGGCGTGATCCAGTCTTGAAGACTGTTCGAGCAGATCGACGGTGAGTTCGACATCCATATTCCCCTTGATACGGCGTCTTCCTGAATGATCCGTAAACTCACGGGCATTTTTCAGGATAAGATGAAAACCGTTATAGGCGAGCCAGTCTGTCAGGGGACGAAGAGGGGAGTAGTCGTCCGTTTCAGGCATGGCTGCATAATAGAAGGCACGCTGAAACTGGCACTGGCTTTCAAACAGGGAACGAAGGCTACGAAAATCGACTTCAAACCCGAGGTTGCGTGCAGCATGATGAAGGCTGGCGCCATCAATGAAGAGAGCGGTGCGTTCGTTCTGACGCAGAAGCATATGATATTCTTGGTTGTAAAATGATCTTCCCGCGCAGG…
P2466	ATTCAGATTCGCAAAAGGAAGCGGCAGATTGTCAGTACCAGACGTCCAGTTAATGCGCAGACCCGAAGTATAATACTGGTCTGACGTTCCCTTGAGCGTTGAAACTGCGTCGTTTTCGCCCTGAATGGTCCAGGTGCCGTACGGATCCTGAAGAGGGGTCGCCATGGCGGACGAAGATGCCAGTGCAAGCAGGGCTGTTGCCCCAAGGGAAAAAGTCAGTCGGGTCTGCATGGGCACCTCTGTATCTCGCGCACGATCAGGGTCTTGGAGCTTGTATTGCGCCTGTATGTCATTTCCAGACTATGAAGCAAAGCCTTGTAGTATGCGTGACAATCTTAAAATCCACGCGAGTTCTGCCTTTCCATCACTTTCGTTGTGGCAGTGGGGCAAAAAAGCATG…
P1992	ATGCTGGCGTTGGTAAGGCATCTTTCGATGAAGCCAAGCTGATCGAGAACATCAATGCTCTCGTCGACGCTGTGCAGAAGGCTCGTCCGTCTGGCGCCAAGGGCACCTACATGAAGAAGGCAGCACTGTCTTCCACGATGGGTCCAGGCGTCCGCGTTGACGTTTCCAGCTTCGAGGCTTGATCGAAGCGGGGGCTTTATATAGAAGGCCCCCAACAAGGAATGACACTACGCTTCGGCGTGGTGGCGTAGGGGTAATTCGCTTGCGGATTACTTCCAAACCTGTCCAAGACCGCACGTAGCATCTCTCGGATGCTTTAAACGCCCTTTATGGGTGGCGAGCGTCAGGCGGGGCGCCAGTGTTTCAGTGGTTTTGCCACCATGCACTGGGTTCGCTCAC…
P0120	ATATTCAGCATCATTTGCGGCAAGCTTTGCAGCCTGTTCCAATGCTGCTTTTGCCTCCGCACGGCGCCCCAGAAGCAATAGCGCTTCTCCGAGGGCTGCAAAGGTTCGGGGATCCGAAGGCTGAAGCGCTTGAGCCACGACCAGTGCAGCACGCGCAGGTTCAGAATGGCCTTCGGCTATCAAAGCGAGGCCAAGCGTCAGGTGAATACGCGCCAGACGAGACGCTGGAAGACCTGCCCCTGCCTTGAGCGCCTTGCCACACAGGGCAATCGCCATCGCATTCTGGCCATTGGCGCGCGCCATGCAGGCCATGCCGTGCAGGGCATCCGGCTGAGATGGATCAGCAGTCAGAATTTCCCGGAAAAGACGCCCGGCTTCAATCAGATCTCCCTGTGCAAA…
P0372	CTTCGGATCTCGCCCGTCTGACGTAATGAGGAGATTTGCCATGCGTCGCATCACCCGTGCAGTCCTGCTGGCTGCGCCCCTGCTGATCGGCACGGCAGTAGTTGCCCCGAACGCCGTTGTTCCCACCGCTGAAGCTCACTGGCATGGCGGCCCGGGGTATGGTGGTCCAGGATATGGCGGCCCGGGACGTGGATATTACGGTCCGGGACCAGGCTGGAATCACGGTGGGCATCGTGGGAATACTGGCGCTGTTGTAGGCGGTATTCTGGGCGGTCTCGCCATTGGTGCCATGGGTGGCGCTATGTTGGGCCATCCTTATGGACCGCCGCCCCCGCCGGTTGTCTATGCTCCGCCGCCACCTGTGGTTTATGCACCACCACCACCGGTCGTTTATGCGCC…
P0948	AGTATGGACGGGATAACCGCTGAAAGCATCTAAGCGGGAAACCCACCTCAAAACAAGGTCTCATAGAGCCGTGAGAGACCATCACGTTGATAGGCCGGGTGTGAAAGTGCAGTAATGCATGCAGCTAACCGGTCCTAATCGCTCATAATCCTCACTCCAGACACATGCACAGAAATCAGCCACACTCACTAAACACCAACCTCCTCCCACTCTCAAAAAGACTGGGTGGGCTAGAAGACCTGGTGGCCATTGCGAGGGCCCTACACCCGATCCCTTCCCGAACTCGGCCGTGAAATCCCTCAGCGCCTATGATACTGCACCTCAAGGTGCGGAAAAGTCGGTCGCCGCCAGGTCCCCTAGCCCACTCACCACTCCCCACCAACATCACACACACAACCG…
P1998	GAACCGTCTGCGGGGTATTGCTGCTAGCCAGGATCGTCATCGCGTCGGTCGTTCAGCGGCCGAAGTGGAAGACGCAGCAGAGTAATGAAAACCTCTCTGTTTTCTTCTGGAGAGAAGGGCAGAGAGGGGAAATATGCCGATTCCGAGAGTTCTCTTCTCAGAATCGGTGCATTTCTGGCTGAAACACTTGACTCAACGCGGAACCCTTCGTAGGTTCCGCGCCCTCGGCTACTCCCGCCTGAAGAGGCGAAAATTAAGCCGTCGAAGACAAAGAATCGCATGTGGTGCCGCTAACCCGGTTTCGGGGAATGCCAAGGCCGCAGGCTACAAAAGGAGGGGAATGGCAATAGCCGTTTCCCTTTCCAAATGTGGGATAGGCAAGCGGTTCAGCCGCATGTC…
P2385	GCGATAGAGCCGATCAAACCTGTCAGGGAGTGAGGATGCGAACACCGCAGACATTAACCGACCGAAAAATCGAGGTATTTTCAGTGAAGAAGAAGCATTCGGAAGAATACGCTCGCTCTGTGGTGCGTATAAAATGTCTGGTTCCTGTATGGACCAGTGAATGGCATTGGCCTCGACCTGCCGGTTCAGGAAATCACGGCTCAGTGAGCGCCATCCCATGAAATCACTTGGGGAGCAGAGGGTGGCATTGATCGGTTGCATAGGGCTCACGAAAGAACGTTGGTAAATTTCAAAAACGCTACAGTTATGATTACTTCTTTTTTAGGCTGCATATTCTAGAAAATTTGTTAAAGTTGATTCGCTATCTGCATGGTACTGTGTTGTATATTCAGCGTTCGT…
P0080	CTTCAAATTCATGCCCGTCAGTCGCCCTGAGGCGGATCATGTGACCCTTGGTCTTCTCTTGGGAATGCTTGTGGTCCATTGATTTCTGTCCAGTCTCTGTAACGCCGGAAAGGCAGGTGCCATGAGCGACGTCATCAATCTCCGTCGGGAACGCAAACGCCGCAAGTCTGTTGAGGATGCGAAGGACGCTGAAACCAATCGTCGTCTCTTTGGTCGGACCAAAGGGCAAAAAATGGCAGATTCTCTTGAGAAACAGCGTCTCAAAACCCTTCTGGACGGCAAGAATATTTTTTCCCTGAAGGACGATGGTTCTTGACGAAACCGGTCGTTGGGACTACCTCTCTTGGCACTCTCGATACGGGAGTGCTAACTGCGCTGCAGTCATTGAGCGCGTAACCC…
P1051	CAAACGACCGCGCTGAGCTGTGAACCGTATCGAAATGGAGCCAGAACCATCCTTCTGACGTCGTCTCGTGGCCCGGCGTCAGAAGCACTTCGACTTCATCAGCCCCAAGAGACCGCAGTTCCTGACCCGGAACCGCCTGCACAGCCCAGACAAGACCATTGGCAAACGCAGGTTTTCCCGTTTCCTGAAAAGCCGGATCAAGCACCGTGAAAGGAAAGTTGTAGGTGGGGTTCTCTGACACGGCATCCTCCTGTTCTTCAGGGGGTGTTCTGGACCTGCGTCGGTTTGGAATAACTCGACTGAGGGTGATCTGCCGTTCTCTGGCATGGCCGGACAACAGACGCAATATGCTGCCTTGAGGCAACTGTCGCGCCGGCTGGGAGTTATCAGATTATTCCT…
P0079	CACTCTCGATACGGGAGTGCTAACTGCGCTGCAGTCATTGAGCGCGTAACCCGGCCGCGTCGCTTTTGAGAAGGGCACGGCCTAAAATGGAGCGATCCATGACGACTTTTCGTCCCCTGCATGACCGCGTTGTGGTCCGTCGCCTGACCGGTGAAGAGAAGACCGCTGGCGGCATCATCATCCCTGACACCGCCAAGGACAAGCCGACTGAAGGCGAAGTCGTTTCCGTAGGCCCAGGCGCCCGGAACGAGCAGGGCCAGATCGTGGCTCTCGACGTCAAGGCTGGTGACAAGGTGCTGTTCGGCAAGTGGTCCGGCACCGAGGTGAAGATCGACGGCGAAGAGCTGCTGATCATGAAAGAGAGCGACATCATGGGTGTGATCGGCTGAACAGCCGTCC…
P2481	CTCGCCTTCATAAATCTGCCGGGAACGGATCGCCATGAAATCCAGGGCTTCAGGGTAAGGGGTTAGCCCGTCTGATTTTTTCCACAAAATTTCTTCACAAATATCGTTTCTGGTCATTGCTCTCGCTTCAGGCATCGGCTATATCGCCCCTCACCGGACGGTCTTGCACTACACAAGACGGTTTGTCACGGGGCGGCCGTGGCGGAATGGTAGACGCGCAAGCTTGAGGTGCTTGTGGGGGCAACCCCGTGGAAGTTCGAGTCTTCTCGGCCGCACCATTTCCCTTTTAAGGGTAATGGAAAAATTCTCGAAAAAATCACAAAAACAAAACTCACCCTGAATGCCAGAGTTAAGGCATCCAGCGTGGTGTTTTGCACCTGTGCCATTTTGTTGCCAGAC…
P1653	CTGTACGTCCAGATGCGGAAACAGCGGGTCGCGTGCGCTGACAAGGGTTACGCTGCGTTGGCCAGCGGGTCGTGATGTAATGTCTGTGCCCTGAACGAGCACGCGTCCGCCCATTGGGGGAGAAAATCCGGCGATCAGATCCAGCAAACCCGAAAGGGAGGTGGCATCCGCGCCATAGATCGTCACCGTCTCACCTCGATGGACTGTCAGATCAAAGGCTTCTGCCTGCAAACCGGGGCGGAAGGCTTCAAGCTGCAGGGCAACCGGCGCACGGGGCGGGGTCTGACGTCGAGGACTGGTACGTGGAGCGCCGGGTGGGCGGGGCATGCAACCTCTGATAATGGTTTTGCGTTTAAAGAAAGATACAGGGCCTGACTCCCAGGCCCCTCTTTATTGCTA…
P0804	CAGGCAACGCCACTGCATCAGCTATACTGCCGGGCATAAATCAAATTTTCAGGGGAAGGACCTTACTGGAGCGGGCGAAGGGAATCGAACCCTCCTCAGAAGCTTGGAAGGCTACTGCATTACCACTATGCTACGCCCGCCCTTAGGTCGCCGGTGTCATACTCCAGTTTTCCGGGCAACCGCAAGAGGGGAATGTCAGAAATGAAAATATGATGCCATTTTCATTCCAGGCACTTGACTTTCATCTCCGAACATTATCTTTTCCGCCCCACTGTCGTTGGCGTATCATGCAAATGGTAACGCCCGATGATAGGGGCGTAGCTCAATTGGCTAGAGCGTCGGTCTCCAAAACCGAAGGTTGTGGGTTCGAGACCCTCCGCCCCTGCCACCCCGCTTTTC…
P0205	GTTCTTCTTCTGCTGACCATGATCCGCTGGGCTCGCTGGCGATATCTGGCGCATGCGGTTCGTGCGCCTCCGGTTCGTGCGCCTCCGGCTGGGCGTGTTGTCTGTCTGCCACCAGCAACAGGGCCGCCGTCCTTCGCCTGAAATCACGTCTCTGCTGATCGCTGCCTTCTCCTGAATGCGGGAGGTGTGCGACCGGCTCTCTGTATTTCATCGAAGGTTATGGACC
P0647	GTCGTCGTTGAGCATCAGCACCTTGTACATGGACGGCTTGCGCGTCCGTGTCCGCGGGCGCACGACAACGCTGATCTCCAGATCGTCGTCATCGGGCATGCGTGGACCCGTCGGCTCCTTGGGGGCCGACGGGCCTGGTCCCATCACGGTCGATCCGCAAGCGGACTCGGCTGTCAGACGGGCGGTGGCAGGTGAAAGAAAATCGTAAGAAGACATGACTGGTATGATATGGGACGCTTCCCCCGACTTGAGAAGGGGGTAAAAAGCAGTACATTTCGTGAATATCGCCATGTTCCTGACATGATCTGGTCAGCTTTGCGTCATGCTTACGAAAAATTAAGCAAACTCCCGCAAACCCTGTGGACGGGCGCTTTTTGTTGCGCCTAATGTACTGGGATT…
P1471	CATAAGCGTTTTCTGCCTTGAGGTGCTCCGTAATGTCCGGGCGCAGGACGGACGGATCACGCAGAACCTGCTGCCAGTTCTCGTCCTTCATCCAGGCGTAGGAATCGGTGCGGGTCCGGCCAAGCTGCGTGGTCGAAACGGGTTCCTGCTTTGGAACCGGCGGAACGGGGAGGGAATGCTGGGTCTCTGACATATCCGAAACCTTGGCGCAGAAACGCAGGCGACTCAATCCACGTGCACAGGTGCGGCCAACTGATGCGGATTCCGGAGTGTAAGATCAGCAAAAATAATTGGAAAAGAAACTGGAGGGCTGTTCAGGTGTTTCTTATGCAACGGCGGGTGACCTCTCAGGACGGAGCATGTCTCTGAAATGTCCGCTCACAGTAGCCGTCATGTAAT…
P2025	TGGTGCGGTCACGCCTGGATATCTATCGTCGTCAGACTGCTCCTATCCTTCCATATTATGAAAAGGCCGGACGTCTGAAGCGTGTGGATGGCATGCAGGGTGTTGATGAGGTGGGTGTCGAAATCGACGTGATTCTCGGAAAGACGATAAAAAATTGATTGAATGACCAATGATCACGCAAAAGTGATCATTGGCATTTGACTCAAGGGGGGTGCCCGGTATATTGCGCGCCCTCGACATATCTGCAGCGTGAGTGCGGCCTGGGTTCCGGAATCGGACTGGGACTGACGTCAGCTGCGATGCAATCGATCCGGTTCCGACCGGGCATGAAACAGGCTGACGCGGTCCATTGACCGCGTCGATGGGAGAATTGGC
P0636	CCTCTCTTGTGGCGGCCCAACCAGCGGTTCGTGCAGCTCTTCTTGATCGTCAGCGCGTGTTTGCCACGCAGAGCGGCGCGGTTGTGGATGGCCGTGACATCGGAACTGTCGTCTTTCCGGACGCAGACGTGAAGTTCTTCATCACGGCCTCTCCCAGAACTCGCGCTCTGCGTCGTCATCGTCAGGTTCATGGCGAGGCTGCTCTGGCCGAGGCTGAACTTGAAGCGGCTGTCGCCGAGATTGTCGCGCGGGACTCGCGGGATTCTTCGCGAGATACGGCACCACTTCTACAGGCTGTGGACGCTGTTCTGATTGAGACAGACGACCTTTCCGCAGAACAAGTGCTTGAAAAAGCCTGTGAAGAAGTCACACGCCGAAAGGGCCGCTCCTGATTGCCCG…
P2016	GCTGGCGATCAGAAGAAGCTGGATGCAGCGGTTGCTGAAATGGCAGCTATTTCAGGTCAGAAGCCTGTAAAGACGCTTGCTCGTAAGGCTATTGCCGGCTTCAAGATCCGTGAAGGTCTTCCGATCGGTTGTAAGGTTACTCTGCGTCGTCAGCGTATGTATGAGTTCCTTGACCGTCTCGTGACGATCGCTATGCCGCGCATCCGTGACTTCCGTGGTCTTCCGGCAAACAAGGGCTTTGATGGCCGTGGCAACTTTGCCATGGGCATCAAGGAGCAGATTGTTTTCCCGGAAATCGAATATGACAAGATCGATGCTGTACGTGGCATGGACATCATCTTCGTGACCACTGCAAAGACCGATGCTGAAGCAAAGGCTCTGCTGAAGGCCTTCGATCTG…
P0943	AGCAATCTAAAGACCATAACTCAGAACTGAGGATACGTTGGGGGCAAGGTCAGTGTGCTGTTAATATTCAAGTATGATCTGGATTTCGATTTTTTTAGCAGACAGAGCATATGGATAGCGCTTTTTGGGCGTGTAATTCTTCCATTCATCTTTTTTGGTATTCTGCATTCGAAGGTCGCCTCAGTTGGCAGATCTCAGTAACCTGTTTTCGGTAGATTTGGGTATGTACAGCTACCTTATGAGGGGGAGCTATAATTTTATCTGGGATACCCTTGGTTGGATCGTTAGGGGCGATTTATTACTATACAGAAATCTCTAAAAACTTCATTTAATATTTATAAATAGAAAGAAATTGAGAAGTATTATCATTCTAAATGAGAATGTTTATTAATAACAAAA…
P0692	GTATTGATCGCCTTGATGGCCGTCACAATTGCTGAGGCCGTCTGATCGACAATCATGGACGTTCCGTCCAGCGTCGCGCCCGTCAGAGCCAGATTCCTGCCCTTTCCATTGGCTGCATCGATTTTAGCCAGCTGGAGGGCGTTGAGCTGGGAAGCAGAAAGCGTTTTACCATCGGCAAAATTAACGACCGTGCTCTGTGCATGGGCAGTCCGCAGCAATGCGTAGGTAAAACTGAAAATGATGAGTCCGAAGAAAAGCCATGGCATTCTCTTAACTAATTGCATCGACACCAAGGATGAAGCCTCCCAAAATACCGGTCCCGCTTCTCGAACCGTAATTGAATGTCAGTATTGTATGAGCGGGCTTGCGGGACAGAAGTTCGCATTGAATGACTGTCGC…
P2311	AGAATTTTTATGCTTGCCTACCCACTCCTCTGCGGAACCATGACAGCGACAGCAGCACCTCCAACAACGCAGGATCTGCTGAACCATTCGGGTTTCAGAGAAGCCTATAAGGCAATGATTACGCTTCCAGCGTGGATTGTCTCCGGTAAAGGCACGTCCACTCCAGTGGAATATTTCAAGCAGAATGGAAAAACATATGCCCTTGGTCATATGTGCAAACCTCACGACTGCGCAGCACAACAGCTTGAGCTGGTTCTGGCCACCGATCATTCAGGTTCATGGGGACTGCTCTCCATCAAGGCCAATAACGCACTGAAACAGACCGTTCTTGGCTCCCCTACTCCTGAAATAGAAAAGGTTCTCAGAGACGCTTACACCAAGAATAATCCTGCAGACTGA…
P1720	ATAGTCTGTAATACCGGACATGGACTGACGGGCACGCTCGCGCCGGGCTTTTTCTTCTACGGACAGGTGTTCCGGACCGGCTTCGGGAGCGGCCAGTTCGTGAAGGGTATGATCCGGGAGGTCGTAGCGGAACAGGTGCAGGCGTGTGTCGAACGGGCCAGAGCGCAGGAACAGGACCGAATGTCCATCCGGGGTGACTTCGGCGTGGTTCGGCAGTCCAAGCGTGCCGTTTCGTGTTTTCGCAAGATCGACCATGCAGGCGGCCGGTTCGGCAGCTTTAACCGGCAGGGCCGCGAGCAGGGACGGGAGAAACACGCAGGACAGCAGGGCTCTGCGGAGACGGAATGACGGCATGGCGGCTCCGGATCGAAGGATTTTGACATCAATCATGGACCGGTG…
P1918	TCAGGGTCGCGCCAGCGGGAAGAGCGGCGCGGAACCGGGAAATTCCACGATCGAGTGCGACTGTCGCGGCATGGTTGATACCAATGGCGCTTATTCCTGCAATGACCGCGAGCAGGCTCGCTGTGAGCCAAGGGCGTTTCACGTTGTTTTTCCCGTTTTTCGTCAGCACTGGGGATAGGACGTCACAGTCCCGAAAAGTGGCGGCACGATACCACTCTGGGCGTCAGGGGCAAATCCGAGGCATAAAAAATACGGTATTATAATACCTTATCATTAAAAATGGCGGTAAACTGCGCCGAATCATCTGTCATGATTCAAAAAGATGACTTGACGGAAAGGCTCAGGACCGCAATAAGGCCGCACCTGATCCGCTTTCAGGGCAATGGTCTTCCTTCGGGA…
P0270	AAGCAATTTGGCCAGTGGAATACCATCCCATGGAATGACCATGGACCAGGCCTCCACACACCGCATCCGGTAGATCCGTTCTTCAATGTCGGACGATTTCAACAGGGCACCGACATCCAGCCGCTGCGGTTTTTTCACCATTCCGCTGATTTCCAGCGTCCAGGGCAGCGGATGGAAATTACCGGAATGGGAGACCGGATCATCCTTCTCCATCCCAAACTCGTAAAAGTTATTGTAGCCAGTCACGAACTCTTCAGGCGTCGGCGCCAAACCGCCGGAATATGGGCCCGGATGCGTTTTCAGTGCATCCGCGCTGGCAGTACCGGCAAGAGCAGCCGTCAGGCTCAGAGCGCCTGCCCCGAGCATGTCACGACGTGACAGATAGACGTCTTTGGGTGT…
P0373	GCGATTCGTTTTCCGCACCAGGCACTCTCGCACCCGGTGGGTGGAAACAGGTGGGGCCTGCCACAATTGCCGGCGAGAGCTGCATGATCTGGGAGAGTCTGGACACGAACAAACTCCCGACTGATTTCTGTTACACGGCGGATGGGCTGTTGCTGGGTGCAACGCAGGGGGGGCGGCTTGTTGTGCAGGCTGCGTCTGTCAGTCGCGCGGCTCAGGCCGATGCTCTGTTTGACCCTCCGGAAGGATATCATCGGGTCGATTCCGGTCACTGAAGACACTCTTTATGGCAGTCATAATTTGAGAAATATCTGCCATGATTGTTGCCTTTTCCTGCCATTTTCGTGTGGCAGATTTTCTCTCACAGGGCGGGCAGAACCACTCTTCGGATCTCGCCCGTCT…
P0974	GCCCAATCCCTGAATCACCCCCCGTAATCAGAGCCACCTGCCCTGTCAGCTTCCCGGAGCCCTGATAGGTCTTTTCACCGTAATCAGGCTGCGGCGTCATTTTTGATGACAGCCCCGGAAAAGGCTGACTTTGCCCCTCAAAAGGAGGCTGAGGATAACGATTACGTGGATCGACAGGCATTCAAGCCTCCTGTGCTGCATAAAAAATGCAAGTAAGAAGCCCTAACGACCCACTCTTTCATTCAGTTCAGAACATTTCATCAAATTATTTTCCGGAACATTTACCGGGGACTCAGACTTCTAAAGTGAAGGATTTCCCGAAGTGGAAATCGACTTACCGAATTTGAAACGAAGTGCCCGGCGTTATTCACCCCGGACATTCGCGGCGACAATAGATCG…
P1721	TCGAGAAGCTCTATGATACCGTTGAGGTACTGGTCGAGATCGCTGAGGAGCATGATGTTTCGGCGGCTCGGGTGGCGCTGGCATGGCTGCTGCATAAACCGGGCGTGACGTCTCTGGTCATTGGTGCGCGTAAGGAAAGCCAGCTTCTGGATAATCTGGCGGCAGCTTCGCTTCGTCTGACCAAGGCGCAGATTGCACGGCTGGATGACGTCAGTGCGCCGGATCTGGTTTACCCGTACTGGCATCAGCAACGGAATGCCTTTGATCGGCTGTCAGAGGCTGACATGGTGTTGCACGGACCAGCCAAACGTCATCGGGAGGCCCTTGAAACAAAAAAATGAGTGCCTAAATATTCATCACCGGTCGTCGCCTTCGGGGGCGGCCGAGACATCATATGCC…
P0726	GAAAAGAAGCTCACCAACATGCGTGCATCCGGCAAGGATGAAGCCCTGCTTCTGACGCCGCCGCGCCGCATGAGCCTTGAGCAGGCCATCGCCTACATCGAAGACGATGAACTGGTTGAAGTAACGCCATCTGCCATTCGTATCCGTAAGCGTTATCTGGATCCGAACGAGCGTAAGCGCGCTTCCAAGAGCCGCGAAAGCTGATCTTTTCCCATAAGGGAACAGATCCTGAAGAACGCGCACCGGATGTCCGGTGCGCGTTTTTTTTTGTGCCTGAGAGTCGAGGGGAAGAATTCAGGAAGTCCCCGTCGGGACTTTGGCAGAATTGAGGCGTATTTGCGAAGACACGCCTCTATCCCCCTGAAATTTCAAAAAGTTAATGCACGACGAAAGTGCTGG…
P1500	GCCATGATATTGTCGTGAGGTTCGTAGGGGTCAGATCCCAGCCCGAAGCGACTCTGCATTTCCGCGTAGGTCTGGGGCATCAGTTGCATCAGTCCCATGGCGCCGGCGCTGGAGGTGATGGGCTGTCCATTGAGATACTGGTGGCCGCCCGATTCCTGATGGATCACAGCGCGAATCCACGCTTCGGGAATCGAGAAGCGATTGGCAGCCTGCTGAATGTATGGCCCCCATGGGTCACTGGCTGTTCCGGGGGCCTTGTAGGCCCCGTTTGCGGCGTAATACCGGTTGTAAGGCGAGGTCTGGGAGGCACATCCGGAAAGGAGAAATCCGGTCAGGCAAAGGGTTCCGGCATAGAGGAAAAGGTGCCTTTTTCGGGGCGTCATAAACCCAACGTTAATC…
P2337	GCTTGATCACCTTCACGTCAAAACCGGCGGACTTGGCTTCGGAGAAAATATCCTTGATGTCTCCTGCCAGAGCCTTGCGTTCTTCTTCCAGACGCTCAACCCGCTCGATGATGGAGCGCAGGCGGTCGGCAGCAATGCCACCCGTTGCGGCGCCTTCGATTTTGCTTTCTGCGTCCATGTTCGATTTCCTTTTTAAGGCATAAGTCCAGAGTGCCGCAAAGATGCGATACCAGCCGCGCGGCTTATCGCGCCGGGGCTTGGGAGGTCAACGGATTTATGTGCACATTTAGGGAACGCGCGCGTTTCCGTGATGGTTCCTCCCGATGTCGTGCATGCCCGTTCCCTTGACAGGAAGCCCCCCAGAGCGGAACTAGACCGTGCCTGCAAAGGTCTGAACCC…
P0358	ATCGCATTGCTCTCTCGATTGCCAACTCGCCACTGGTCAAGACGGCCATCGCTGGCGAAGACGCAAACTGGGGTCGTGTCGTGATGGCTGTAGGCAAAAGCGGCGAGCCGGCGGACCGTGACCGCCTGTCCGTCGCCATGGGCGGCACGTGGATTGCGCGCGAAGGTGGCGTCGTTGAAGATTATGACGAAGCCCCTGTCGTGGCTCATATGAAGGGTCAGGACATCGAAATTACGGTTGATCTTGGGCTAGGTGATGGGCAGGCGCGCGTTTGGACCTGCGACCTGACCCATGGTTACATCGACATCAACGGATCCTATCGCAGCTAAAGCGGTCAACACGAGAGCGGGAGCAGGGGTTGTGCACCTCTTCCGCTGCCTTTAGCACAGTCATCAGCCC…
P2075	TCGTCCAGAAAGGCGGCGTCAAATGCCATCGGGCAGCAGGAGCCTTTCAATCAGTTCCGTCAGGAGACAAGGCTCTTACAATCCTGAGGCAGGAAAATCCACTCTTCCCCCACATGACCGCTCATTAAAGAAAAAACAAAAGGCCAGTGCCTATTTCTGAAACAGTCATAGCCATTTTCCTGATCTGGAAACGATAACAATATGACAGACAGAAGAAATTTTTTTCTTTTGACACCCATCAAGGGAAGAGGCGGAAATATAGCGTCAATATGGCAGTCGAACGAGGCGCAGGGTCCTGCATCCCTTTAGCGGGGTGGATGAGTCGCGCCTTCACAAAAGTTTAAAGACGCAGGATCTCAACCT
P0507	GCGTCAGAACAAGAAGAATAACCCAGCGTTTCACGAGGCCTCCTCCAGAGCAGCGGCAAAAGCCCCTCCTTCATTCTGCCATTCCAGCAGAACGTCCTGATTACCCCCCGTCAAAACCAGAACTTCACGACTGCCATACCGCACGACCGAAAGACGCCGTGTTCGATCCAGAGCCATCTGCCCCACCAGAGACAGAGCAGCACTCCCCCCTTTCTGACCACCACGGTGGAGCGAGACAAGCTTCAACAGAGGCTTGAGGCAAACAAGCAGCACGATTACGAACATCAGCGCCGAACAGGCAGTCAGACCGTCATCCAGGGTCATGGCATTATGTTTCCTTTACTTTGAAGGGAATGATGCCGACCAAAGATTAATAGACGCCTAATAACGGGTCGTTTT…
P1601	ATTTTCTGACAGAACTGCGGACAACAGCCTCATATTTTCCGGGAATACGGCCCTATTTTGAAGGTTGCCTCATGGTCCCCGGATGCCATCCTGTTATTCTATCACAGCGCAACAGCATCAGCGCATAGCGGATGCGCATGACATCAGAACGCCGCCTGAGCAGCCCTCAGGCGACTATCAAATCGCAATAAAAAATTCAGGCATAACGGTAATAAAAACCTGCATTCCTCTTAACGGAATTGCCTGATTTCGAAACAAAAATAATGAACCAATCACTGATTATAACAAAATCGTGAACTCATCCTGAAAACCAAAGACATCTTAAGACACAAAATAATGATGTTCTTTCAATAAGTTAACATAATTAAATTGTTAATTTTCTATCAATTTTGATGTTAA…
P1145	AACGGCAGGGATTGTTGCTACTCAGGGAGGCGCGTCTTCTGAGAGCTCTACAGGGTCTCCTATCCGGGATCTGATGCGAAACCTGATGGTGGTGGCGTCTCTTGGGTCAGCTGATCCTGGAGACGCCGACTATACGCAGCTCATTCAAGGCCTGCAGGATACGAATACAGCTGCGATAGGCGGTCTGTCCGACATGAGCGGAGCGCTTGGCGTCCAGCAAAACACTCTGACCAGCCAAAGCGCCATGCTGGAACAGATGAAGTCGGCGTTGACAACCCAGTTGGGGACTACAAAAAACGCTGATCTTGCGCAGGTGTCGGTTCAGCTCAATGATACCAGCAACCAGTTGCAGGCCTCTTACTCCATTATTGCAGACATGAAGGGCATGACGCTTGCAAG…
P2061	GAGACGCTGGAAGTCAGCGAATACTATTTCAATATGCCGAGCGATGTTCCGGGCCGGACCTGCATCGTTCTGGACCCGATGCTGGCCACCGGGCACTCGGCTGCCGCTGCTGTAACGCGCGTCAAGGAAGCGGGAGCGATTGCGCCTGTTTTTGCCTGCCTTCTGGCGGCTCCGGAAGGAATTGCTCACATGACGGAACTGCATCCGGATGTGCAGGTCGTGACGTGTTGTGTGGATCAGAAGCTTGATGAGCACGGCTATATTGTCCCGGGTCTGGGCGATGCTGGCGACCGTCTGTTCGGGACCCGCTAATAGCTGCAAATATTCGGCACACGCGTTTGTGTGCTGAATACCATGCCGTTTTATGGCCGGTTATGGATCATCATTCCTTTCTTGGGA…
P0327	TCAGGGTGTGGAGTTTCTGTGGTGGTAGGGCATCAGGCCAGCGGGGACGCAGGCTGAGCTGCCACTTTAGGATATTTCGGACGCGCTGGGCCGGTGTTCGCGCTGGGCCAAGGTCATCCGGACGCCACGCAGGTGGGTTGAAATAACGTGTTCCATCGAAGTGTAGCGGGTTGTCGTCGAGCACAAGAGCGTGTTTCACAATATGGTTTACCCATCAAGCATTGCGTCAGACGCGATAACGCGTCATGCCGTGGCTGCAGAAGGTGCGGGGGGCATCATTGACCTTTCCCCCGCTCGTCACAAGCCGGAGATCCCATACCG
P1295	GTTCAATCGTGATGTATTCTGTGGGGGAGGCAAAAAGACCGTAACCAGTTTGCATCCAATAATCAGCAGAGCCACCCAAAGCTCATATCGGGCCGGGATGTCAGCTAGCAGACCCGAAAAGTCAAAACCGGAAATATCCACACTCTGAAATCCTGCTTGGCGCATAAAAAAAAGAGGCCGCATCCATCCGGATGAGCCTCTTTTAAAATCATTATTTTCAAAATGAATTATCGAGCCATGTGTTAAGTTATTTATGGCTCAATGCCACAGTTATATGAAAAACCCGGATGCAGTTCAAGCTTTAAATGCCAGACCGGGAGGAGAAGAGTTGAAACCTTTCCTGCCCGGACCTAATTTTGACACTTAGAAAGTCTCTTTTCCCCAGAGAGACACTTACGA…
P0404	CCGGGCTGGGGAACACGACCTTTTCCGAAAGACGCGCGTAACGGGCGGTTCGTCACACTCGCATCCGGTTTCAGGGGTGACGACGCCCTGCCGATCCGGGCCGAGGCCCGCGTCCTCGGGGCTACCCTGAAAGCAGGCGAAACACTGACGTTCGAGACGCGCCGGGAGAATTTTTCTTACCTCGTGCCCGCGACCGGCAGCCTCGAAATAGAAGGAAAGACCATCGCCACCCGAGACGGAGCGGCCCTGACCGACGTGGAACGCATTGTTATGACTGCGAAAGAAGATGCCGAGATCGTTCTGGTCGAAAGTGGCCCGCTCGACTAATCAAAATGCGGCGGAAACATCACGCAAAGGTGTGTTCCGCCTCATGCTACAGAACCATGGTTCATGCGTTGT…
P0677	GTTAGGAGCTTCAAAATTTGCTCAAAAAAGAAAAAAAATTTCTTGATTGTTATAATATTAATTGATCCTTAACACATAATTTTTATTAAAAACTAATTATCACAATAAAATATATTAATGTATATTTTTGATATATCAATCTTGAAATCAATGTATTGCGAGATTGATTAGCTTTAGGTCTCATAGCCAGACATGACGGCTGCAGCGAGATAGATGACCGAGAAGAGAACTGTGGAGCATCTGTCATAGCAAGTGGCGACATGCCTCCAGTTCTTGAGTCTGCCGAACATGATCTTAATGCGATTGCGACGTTTATCGCGTCGTTTGTCCTATTTGATGAAACGAGCGGGGAGGGGGCGTCTGGGAATACATGACCGGATCCCCAATTTCTTCGCAGAA…
P0991	GATATTCAGCTTAAGGATTCGGAGAGAGTTGCACGAGGGGGTATTTGAAACAAAAATTGAAAAATGCGCTACAATACTCCGATTTTATACAAAGTATTGAATTTTTATAGTGATTGGGCATGGTAAATTTCACGCAGTCATTGCAACCTTTGCTAAAATGCAATCTTGTGTTCGGGGGCATTCGAGCTCCGGCCCATTCTGCTTCTTTAATGGCCGAGTGGGATACAAGCACTGCGTGCGGGTCTGTATGTTACCCTGTGAACGCGCGACAGTTTTGCGGATGGCAAGGCGGAATCCTGATTGCTTTTTGGGAAGAGGCTTTGATATATGCAAGACTCGTCGCTCGATCATTTGGGTGGTCTGAGGGCCGCCAGTGCGAGGCAACCTTTGTTTAGGAGT…
P0069	CAGGTCTTGCAGCCTATGACACGCAGCGCATCAAGATTAACTACCAGCAATATATGTCTTTTGCTTCACAGGACGATATTGGGAAGCTCAGCATCTACGATGCGCTGACCATGTATCTCAATTTCGTGAACCTGTTTCAGTTTCTTATTCAGTTCACTGGTGTTCGCTCCAGTAATAGCGACTGATATTACCTATCAAGTATTGTTGATGTTTCTGAGGGAGCGACAGTTAATGTCGCTCCCTTTCTTGTTTTTGGACTAAAAAGGTCTGGAATTATTTTCCGCTTATTCGAATTGGTTTACATTAAAAAAATGTAATTTTCGTACTTAATGAAAGCCGTAATTAAATCAAATATGGCGAAAAACAGCCATTTATGGGGGTGTGGGGGATATGCCCTGT…
P2080	TCCTGCATGATCCATTGGTCTATTTCATGGTGCTCCGGGATGGTGCCGGTGTAGCTCTGGGGTTTTATGAGCTGGACCTGAGGGACCATGGGGACGCCAATCTGGCTTATTTCGGTCTGGTGCCTGCCGCTATCGGGCGGCGGCTAGGGCATGTTCTTCTGAAGTGTGCGGTTTCTCAGGCTTTTGACGCGGGAAGCTGGCGGCTCCGGGTGAATACCTGCACCCTCGATCACCCGCGCGCGCTGAGCAATTATCAGAAGGGCGGCTTTGTGATCCGGCACGTCGTGCAGGAAGTGTGGAATGTTCCGGATGAATATTTGCCGCCGAGACTGCGTCGACTCTGAGTTTATCCTTGATTTTCGAAGGTCTGCGTGATTAATGCAGCCTTTCCCTGCCGGG…
P1142	CGCAATGACAACCATGACTGCGATAAATGCCGAGGCCAGTCGCCGGGCTTCGGCATGATGTCGAGCACCAATCAGGCGTCCGATGCAGGCCCCCAGCCCAATGGTCATACCGATTGAAACCGAGATCTGTACGTAACTCAGGGAGGTCGCAAATGCGATGGCTGCCGTGAGAGCCGGGTCGTGCAGATGCGAGATATAGAAATAATTGAGAAGATCGACCGCAAAAACGGCCATCAGCCCGATAGCCCCTGTGCCAGCCATGGTGATGACGTGGCGCATGATGCTGCCCTGCACAAATCTTGCAGGCTTTACGGGAGAATCGTCAGGGATTCTGGGCTTCGAAGAGTCATCTGATGGCACTGGCATGTTGCCTTATATTGCCCTGTTCCCCGTCAAAGA…
P1715	TGCCCCAAAGCCATCAGTGCCTGCTTGGGCCCCTGCCCGGCCGCCAGATCCCGCAAGACATCCAGACTGGCTGTCAGCGTCGCCTGTTCGTTTACGCCCAGACTGCCTTCCCCCGTCCAGTCCGTCGAGTGAAGAACGAAACCATGCGAATGATCGACCGGGCCGCCCATGCACACTGCAATACGGCGCTCTGGTGGACTGGGTTCAATCCCCAATTGGGCAAAAAGATCGTCCAGCCCCGGCTGGGCCAGACGACGGTTGATGATGAGCCCCATCGCCCCGTCTTCAGGGGAATGAGCACACAGATAAATCACGCTCTGGGCAAAAACCGTCTCCGCCAGTTGCGGAGCGGCGACCAGAAGCATGCCTGTCAGGTTGTCATTCTGTCCGGCGAGTGTT…
P1089	AACTGCCTGCCGCAGGAATGTTGGTGCAAGCGCCGGATTGCGAAGGCAGGGTTCACCCAGCTTCAGACAGGCCTGGCCAGCAGGAGACGCCCGATGTTCGGGCAGATTTTCACCCAGCTGGAAAGGCTGGGTCAGGGAAATGTCCAGCTCTGGCATGAGTCCCGCGGCAACAACCCGCAGGTCTGGGCGCTCCAGAACATCAACGAGCGAACGGGTTAACGTATCAGCCAGCATACCTTTGTTCTCCTGCGTGCCCCACAGGAGTGTCTGGGTAGCTGATTCAGCGATGCGGGGCGAGACCTTAATGAGTGTAGAAATAGTTTCATTAGTATTACCGAAAGCCGTATTTGCGCCCCTTGTACAACACTGTAAGATACTCTCCTGTGGCGGGGCTGAAGC…
P2415	ATAACGTCAGCCACGCCAATAACAAGTCCCGCCGTCGTTTTCTCCCGAATCTGCAGGAGACCACGATGATCTCCGATATTCTTGGTTCGTCAGTGCGCATGCGCCTGTCCACCAACGGTATCCGCACGATCGAGCACAATGGTGGGCTGGATTCGTTCCTGCTGGGAACGCCAAACCGCAAGCTTCCTGAAGAAGCTCAGGTCATCAAGCGCCGTATCCTGCGAGTTCAGGAACGCAAGGCTGCACAGACCGCCTGAGGAATCTTTCCGGCCTCGGCCGGTTCATAAAGATTACTCTTGAAAACCATGGCGGTCTGGGTCATTCAGCCGCCACTGGGACAAATCAGGTTCGGCTTTAACGAGCCGCAGCGGAGGTGTTTCAGTTCAGGCTGAAACACCT…
P2402	TCAACAGCATTTTCGAGACCTACCCCCGGCTTGCGTGGATAGGGATCCAGCATAAGGGCCAACTGTTCGGCCGCAGCTTCTCCGATATCAACCCCCCGGCCGTCATGCGGAACCTCGTCCGGTCCTTCGAGATCGATGGAATCGATATCGAATTCGTCTTCGGGCATTTCGGATTCAGGGATAAAGCGCAGAACGAATGTTTCAGCGAGAACGTCATCAAATTTTTCTGCCGTAATGACGCAGAGCTGTGTCACTCTTGCTGACAGGCGCCCTTCAGCAAGAATGTGCTTCTTGTCTTCAGGGGTCAGAAGGAAGCGGCATTCCAGATGATGGATGGCAGGAATACCGAAACGCCGAGCCAGAGCCTCACGCTCCTGCTCCGTAGCCGTAATCGTTTCT…
P0735	GTGGGGTGTCCATCCGGTCCCATCTCGGCGAGGGAACCTCCGTCAGTCTCTTTCTGCCGAGATATGATGGGCCGGCTGAGTTGATACCTGCCGTCGAGAATACTCCCGTGACGGAACCGGGCGGTTCACCCTGGCTGGCCGGAAAGCTGGTCATGATCGTGGATGACGAAGACGCTGTCCGGCTGATTGTGAGTGACGTGGTCGCGGAGCTGGGCGCCAGGGTCCTGATGGCTGAAGATGCCATTTCAGCGATGGACTTGACGGATCGTCTGCCGACCGTTCAGCCAGATGTGATGATTACGGATATTGGCATGCCAGGCGGGATGAACGGGCGGCAGCTTGCGATCCTGATGCGGGAAAAATTTCCGGGTTTGAAAGTCCTGTTCATAACCGGATATG…
P1062	GAGCAACAATACGCCCGTCATCTTCACTGATGGTCAGGGCTCCGAGAGGGGAATGGCAGGAAAGCTGTGGCATACAGATACGCTGCCCCATCCCCCGGAAAGCGTCAATCATGCTTCCCTAAAAGAGTCCCTGAGAAAAAAATACATGCGTGTCACGCATATGCAGGGAGGCCGGTATTCTCAAATAACATATGGGATCATTTTTGTATGATTTCATGAAATATTACGCACTTTGTTGAGAAACTGCCATTTTTTGTGTCAAAACTGCGACAGACACTAAAGCTGTTTGGTTGTTGGTTATTAAGAATAATTCTCATGTAATTAAGCGAGCGATTTTACGCGGATAGTGCTCACGGAAACGTCAGAAGCCCAGTTTCCGACAAACAATAAAATAAGGAG…
P0082	TACGGAAACGACTTCGCCTTCAGTCGGCTTGTCCTTGGCGGTGTCAGGGATGATGATGCCGCCAGCGGTCTTCTCTTCACCGGTCAGGCGACGGACCACAACGCGGTCATGCAGGGGACGAAAAGTCGTCATGGATCGCTCCATTTTAGGCCGTGCCCTTCTCAAAAGCGACGCGGCCGGGTTACGCGCTCAATGACTGCAGCGCAGTTAGCACTCCCGTATCGAGAGTGCCAAGAGAGGTAGTCCCAACGACCGGTTTCGTCAAGAACCATCGTCCTTCAGGGAAAAAATATTCTTGCCGTCCAGAAGGGTTTTGAGACGCTGTTTCTCAAGAGAATCTGCCATTTTTTGCCCTTTGGTCCGACCAAAGAGACGACGATTGGTTTCAGCGTCCTTCGC…
P0842	CCAACCGCCACGAACTGGATGCTCTGACCGCCAGCGTGATTGAGAGCGGCCTCGCTACATGGGATGCGGATGGTGGCACTCTGTTCGTGCGCGGACAGGGCAAGCTTCTGGCAGACATCACCGAGATCGAGCGCCTGACAACCATCCGGATGTTGTTCGATCATCTGGAAACGCAGGAAACCATGCTTCAGCTTCTGCAACTCGCAGACGCCTCGGAAGGCGTGCGCATCTATATCGGCAGCGAGAGCGGGATGTTCGGCATGTCCGGCGTTTCCATGATCGTGGCTCCCGCGCGGAATGAAGCCCAGAAGATCGTAGGCGCCATCGGCGTCATCGGGCCGACACGCCTCAATTACGGGCGGATTGTGCCCGTCGTGGATTACACGGCCCGGATGGTCG…
P1314	CACACTGATTATGCTCTGCGGACCCTGCTTTATCTGGGAGGACGGCCCTCCGTGCGTGTTTCCATCCGTGACATTGCGCACGCCTATGGGATTTCAGAGAATCATCTTGTGAAGGTGGTCCATCGTCTGGGGCAGGGGCAGTTCATCACAACCACACGTGGCCGCGGCGGTGGTCTCACGTTGGGGCGTCCGGCGCAGGAGATTGGAATAGGAGAGGTCGTCCGATACACGGAGGACGACATGATGCTCGTAGACTGTGAGGGCCGCGCTGCTGGAAACCGCGCCTGCATCCTGTCTCCATCCTGTCATCTGCGCGGAGTACTGGGTGAGGCGCTCGGTGCATTTCTGAAAGTCCTCGACCGCTATACGCTCGCAGACCTGTTGCGGCCTGCTGATCTG…
P0266	TCCATGACTTCTTCGTCTACTGGCTCCGGCTCCGGCGCACGCGCCAGCGAGCGGATGATGCCATCACGCAGACCAGTGAGGCTCAGCTTGTCTTCAGCGATTTCACGCAGTGCAACAACAGGGTTTTTGTCATTGTCACGGTCAAGCAGCATTTCTTCGCCACGAGACAGAGCGCGGGCACGCTGGGCAGCCAGCAGAACCAGCTCGAAACGGTTTGGAACCTTTTCGATGCAATCTTCGACGGTTACACGCGCCATGCGACTGGCCCCCTTCGGGTAAAACTACAAAAAATGGATACAAGAAGAAACTGGCATTAGCACGCTGATCGTGGCAATGCAACGCGTGCCCGCTTTTCTGCCATAATCACAAAGAAAACTTAAGTGTCTCCGGGATCGTTTG…
P1048	TAATGTCGTGCGTGACCGTAAATGTGCCAAACGCGCCCGACCCCTTGGCATGCACTGTCCGCTCAGGAATACGCTCCCGGTTCTGGTGCGCCAGCTTCTCAAGCAACTGATAATTTTCCAGCAGCAATGGCCCGCGCGGACCCGCCGTCTTACTATCCTGATTACTGACCCAAGGGGCACCTGCGGTGGTGCGAATGATGGTCCGGTCGACCATAGCCTGATCTCCTGTCTTAACAAGCAGGACCAGTTAACCGACATACAAATCAGAGGTTAAACCGATTTATTTTCTATCTCTGTTCGGTTTTCCCTTTCAGAGGTCTTTCACATTTCCGTAAGGGCCTGATCCATTTCCTACACAACCATTTGTTTTCCCTTAGCCTCCCACGAGATGCAGGACAT…
P1989	CGTGGGATTGTTCTGTCTGCCTTTCAGGATGTGGAAAACGGTCTGACGCAGAGCGGGCAGTACAAGATTGCCCAGGATCAGCAGCAGCGGGCTGTGGAAGCTGCCCTGCGCACCCAGAGCATGACGATGGCTCTCTATACAGGGGGGCTCTCAAACTACCTGGATGCCCTTGTTGCCCAGCAGGATGCTCTGCAGGCCCGTCTTGCTCTCGTGCAGACACAAACTTCCCAGATCCAGGCAACAGTCCGGCTGGTCAGAGCGCTCGGCGGTGGTTGGGATGCCAGCGAACTGCCCGGTGTGAAGCAGATCGATCCTTTTGGCGCTTTCCAGTATGAAGGGCTGCACAAGCCACAGCCTGTTGCTGGAATTGACAACCATGAGTCTGCCCTCGACAATGAT…
P1684	GGATCAGGAAACAAGCTGGCGGGAAATCGAAAAGCGCAATGAAGCCTGCGTCTCTCTGTTGATCGAACTGGAAGGTGCGGTTGAAGAGGCGCGACGAGAACGTTTCAGTGATCTTGAGAAGCGTGATCCCGTGCTGGCAGCGCTGCCAAGGTTGATGCGGCGGCTCCTGAACGATACAATGCTGGTGGCTCGCGCAATCGCAACGGGCCGCGCAGCAGGCAATACGGGTCTTGTTCCGCTCTATAAAAGTCTTAGCCATGCACTTCGGGCGCTGGCTCACAGCTGTGAACAACGCCTCGTTCGACAGCAGAACCGTCATCCGCATCAGCCGGAAGACAAAGACATCCTTGATCTTCTTCCACGTCTGGAAGAGCAGACGCGCCCTGAAATGCGCTTCGT…
P2000	TCGTGTCGGTGGTGCTACCTATCAGGTGCCTGTCGAAGTGCGCGCTGAGCGCCGTCAGGCCCTGGCGATCCGGTGGCTGATCGATGCCTCCCGCAAGCGCGGTGAGAACACGATGCAGGAGCGCCTGTCCAACGAACTGATGGACGCGGTCAACAATCGTGGCGCTGCTGTTAAGAAGCGCGAAGACACCCACCGTATGGCTGAAGCTAACAAGGCATTCAGTCACTATCGCTGGTAATCAGAACCCGCTAAAGGGCTTTCGGCAGCATCCGGGAATCTGGATGCTGGCTGGAATGAACTTTCAGTCTTACCCCTGTCTCGTGGGAGGCAGGGTTTTGGAGATAGACG
P1993	CGTCCATGGTTGTCGTCACCCAGAACAAGGGTCTGACGGTTGCTGATGTGACGGAGCTGCGTCGACGCATTCGTGCGGCAGGTGCGACATATAAGGTTGCGAAGAACCGGCTGGCCAGCCGCGCTCTGGATGGGACCCAATTCGACGGCATCGCGCCGCTGCTCAAGGGGCCAACGGCTCTGGCTTGGTCTGAAGACCCGGTTGCAGTTGCGAAGGTGATCGTCGAGTTCGCCAAGACGAATGACAAGCTTGTAGTGCTCGGTGGCTCCCTTGGTTCCCAGACGCTTGACGTCGATGGAATCAAGACACTCGCCGAGCTGCCGTCTCTGGACGAACTGCGTGCGAAGCTGGTGGGTATGATTCAGACCCCGGCTACGCGTATCGCAGGCGTTGTTCAGG…
P1997	CGACACGACGTGAGCGGACTTCAACAGCCGGCTTCACATTGTCCAGTGCCGAGTGGAACATGGCCACCGGGTCAGCAGCGCTACCACCACGGTTACGCAGAACCTCAAGCGCACCGTAAACGATGCCCTCAGCGGTGGATTTCTTTCCATCGTACATCAGCGCATTCATGAAGCGCGTGATAACGATGTCTCCGAACTTTGGATCGGGAAGGATCTCACGCTTTACAGCGCGGTGACGGCGACTCATTCCAAATACCTCTTACTTCGGACGCTTCGCGCCATACAGCGAACGACGCTGACGACGCTTGGCGATGCCCTGCGTGTCGAGCACGCCTCGCAGGATGTGATAACGCACACCAGGAAGATCCTTCACGCGGCCACCACGGATCAGCACAACAC…
P2563	AACCGCTTTATCTCGGATCTGCGTAAGCGCCGTGAGACAACAGATATCGATGATGTGCCAGCCTCCACGTTTGCCAGTCCGGCAACTCATGAAGACAGCCTTGCACTCAAAGACCTGTCTCTTGCCCTGTCCCGCCTTCCAGCCGATCAGCGCGAAGCCCTTGTCATGGTCGTCATTCAGGGCATGAGCTACGAAGCTCTGGCCGAAGCCACCGATTGCGCCGTTGGCACAGCAAAGAGCCGTGTTTTCCGGGCACGTCGTCAGCTTGAAGCCTGGATGACGGGCGAGATGCCGAGCAATGACAAGCTGCGCGTGAAGGTCAAGGCGCTCCGTGAAGCCATTGATGCTCGCCATCGTGACGGCAAATCTTCGGACGATCTGTTCCTTTCCTGAGCTTTC…
P1555	CGAGAACATCAACATCATCCGTGGGATGCTGGATCGTGGTCTGAAGGTAACGGTGGCGTCCGATGATCCGGCTTACATGAAGGGTAACTACGTCGCAGAAAGCCTTGTGGTGGCGCAGGGAGATGCAAACCTGAGCAAGCAGGATCTGTTGACGTTGGCGCGCAACAGTTTTGAAGCCTCTTGGATCAGTGCGGCGCAACGGAAAACCTATCTTGCAAAGCTGAATGCCTTTCAGAGGCAGTGGGCTTGAAGGTCTGGTCAGTGGAGCTGATATAAGATAGGCATTGGTGATGAGGGTTTGATCTCTGTTCGGTCTGACCGATCAATCATATTGACAGGAACTGTTTCCTGTCCCTCTCATTCTGTGGGACATAGGTTCCGCAACACAACACGAGCGAC…
P1063	CGATCCGTGGAGAGGAGAAGTTCTACAAGCTCGTCGGCAAGGGTGCTCTAACGGCCTACGGTATGGACCGTTTCGACACGTCCATGTCGCCAGCTGAAATCGAAGACATCCGCAACTTCCTTGTGAAGCGCGCCAACGAGTCCTACGCAGACGAAGTCAAGGCCCGAGAGAATGAGGCAGGCGTCCCTAACGGCGAATTCCTCAACGTCCCTCAGGGTTCGGTTGCGCCTGCAACGCCGGACCATCCGTGACGGGAAACCGTCACGCTGAAAGGAATGACGTGACATGCTCAAGGCATTAACTCGGGACAGACTGGTATCTGAG
P1595	CTTCAAACTGCTGGAGCCCATTCACGCCAGTGTCTCCCTGATTGAATGCAAACTGGCCACCGGCCGAACACACCAGATTCGCGTCCATCTGTCTCAGGCAGGACATCCGCTTTTGGGAGACCCGGTTTACCTGCGTCGAATCCCTGCAGCAGCGCGTGGGTTGCCACAGGATGCAAAGGATGCTGCTCTTGATTTCCCTCGGCAGGCGCTCCACGCAGCTCGACTCGGGTTCATCCATCCACGGACCAAAAAGCCACTGTCTTTCGAAACTGCGCCGCCTCAAGACTTTCAGGACTTGAAAATGCGCCTGACAGGCTCAACCTCTAATAGTTCTTGACCTTTTCGGCTCAGCCTGTCATAAACACTCCTATCCGACGAGCTGACGCGCCGCCGGAACGG…
P1654	CTGACGTCGAGGACTGGTACGTGGAGCGCCGGGTGGGCGGGGCATGCAACCTCTGATAATGGTTTTGCGTTTAAAGAAAGATACAGGGCCTGACTCCCAGGCCCCTCTTTATTGCTATGAGGGTTTGAACATGAGCCGTGACACCGTCAAGAAGAACATCGAAGTCGCTGCTGAAACCACGCAGGAGCAGATTGACAGCCTCCGCAAGCAGGTTGAGCAGATCCTGAATGACTATGTCAGCCCCGTTCTGCTTCAGGCTGCTGATCGTACGGAGCACGCCGTTGCAAATGCCCGTAAAATCACGGATCATGAAATCGAAAACGTATCGACGCGTGTGCAGTCACGGCCTATTGCCGCTGTGCTGATTTCTGCTGTGGTCGGTTTCCTGGCGGGCCGTTT…
P2010	AAGAAGGGTCAGGACATCGACGCACTGCGTAAGGAACTGAGCCGTATGGCGAAGACCGACGTAGCGCTGAACATCGTTGAGATCCGCAAGCCGGAAATCGATGCAACGCTGGTTGCTGAGAACATTGCTCAGCAGCTCGAGCGTCGTGTTGCCTTCCGTCGCGCCATGAAGCGCGCAATCCAGTCTGCAATGCGTCTGGGCGCCCAAGGCATCCGTATTACTTGCAGCGGACGTCTGGGTGGTGCCGAAATCGCACGTGACGAGAAGTATCGTGAGGGACGTGTGCCGTTGCATACGCTTCGCGCTGATATCGACTATGGCACGGCGACGGCCAAGACGACTTATGGAACCTGCGGCGTGAAGGTCTGGATCTTCAAGGGTGAGATCCTGGCTCATGAC…
P1315	ATCAAGACGATTGTTCAGCAGCAGTACGATATCGCAGCTCAGGTTGCGTCTCACGGACTGGTGCCCATCATGGAGCCTGAAGTTCTCGTAAAAAGTCCCGAAAAAGCGGAGGCTGAAGCCATCCTTGCCAAGGAACTGGCCCTTGGTCTGGATGCGTTGCCCGGTGATTATCCGATCATGTTGAAGGTCACGATCCCTGAAAAGGTGGACCTGTATGCAGATCTGATGAAGCATCCCCGGATGCAGCGCGTCGTCGCCCTGTCTGGTGGGTATCCGCTGGGCGAGGCCTGTCAGAAGCTCAAAGCCAATCACGGCATGATTGCCAGCTTCTCCCGTGCCCTCGTGGATGATCTGCGCGTGTCCCAGTCCGATCAGGAGTTCAATACGATCCTGAGCAAA…
P1184	TTTCTGATGTAGTCGATGATGCCAGTATACGCCCTGCGCGTCAGTCTCCTTAGCGAGTTGCGGAATCAGCTTTTCCGCCGATCCTTTGAGCGTCAAAAGCGTGCCATGATGGCGGCTCAGCGTACTTCTGAGGTCTGACAAAGCGCCATGCAGCCACCATCGCGATGCACCGCCAAGGGCGTGAAGAGCTGGTGTTTCATCATCCAGAACATAGACACAGATCAGCGGGTGCCCTGTGGCGGTAGCCGCCTGTAATGCTGGATGATCGCTGAACCGCAGGTCCTCCCGGAACCAGACAATGACAGGTGAGGCGGAAGTTTGGTGACCTTGGGCAGACATCTGGTCCTCGTTGCTGTGATACGAAGGGGATAGCGTCTGACAGGCGGTTTTGTTCATAAG…
P1935	TCTTCGATCATGTCGGTTATTGCCTGAAGCGCATGCGCGTATCCCCTGACGCCGAGGCCGCAGATCACACCGATGGCGGCCTGCGAGACGTAGGTATGATGCCGGAATGGCTCCCTGCGGTGAATATTCGAGATGTGAACCTCAACGATTGGCAGCTCGACGGCAAGAAGCGCGTCAAGCAAAGCAATCGAGGTATGTCCATAAGCGGCAGGATTGATCACGATTCCATCAGCACGGCCGCGACATTCCTGCACCCAGGACACGAGTTCCCCCTCACCGTTTGTCTGGCGGAAATCAATGGCAACATCCAGACGTTCGGCAGCCTGAATGCACACCTGCTCGACATCATCGAGCGTAGCGTGGCCATAGATTCCGGGTTGACGAAGACCCAGCATATTG…
P0309	TGTGGTAATCATCAACTGATACAGCGAAATCAAGCTGCCACGACGGCTCTCATCCGCGATTTCGGAAATATAGAGCGGAGCGACAAAGCTCGCGATGCCGATTGCCAACCCAAGAATGGCGCGGCCGATGATGAGAACACCTACCGAATGTGCAATAGCGCAAATGATGGCCCCTACGACGAACATTGCAGCGCTATACGTCAGGGACTTACGACGCCCGAGCGCGTAGGACATACGCCCTGCGAGAAGAGCCCCGACGGTCGCACCAGCCATCATGGACGACACAATCCATGACAGCTCGAAATCGGAAGCCTGAAATTCGGTCTTGATGAAGCCCAGAGCACCGGAGATCACACCGATATCCAGACCAAACATCAGCCCTGCGATGGCGGCCAGCGC…
P0709	GCAACACCGTCCGTGATCATTTCGAGCTGACCGGTGATCTGGCCACCGTCTTCAACCTGCAGGCGACGGCACTTGGCCTTGCCGATAAGACGGCCGCTGCCACGGATCGTGAGACTGCCATTGACGGTCAGGGTGCCGTCAATCGTACCCGCCACTTCCGCATCTTCGACTTCGATCGCACCGCGGAAAACACCGCCCTGTGCAACGACGACTTCAGCCGCCTGGATCATGCTGGACTCGACAGTCCCTTCAACGACCAGACGCTCGGCATCCTGAACCGAACCCTGAACGCTGATGCCACGGCCAACGACCAGCGTGCGACGATCCGGCCCCGTCTGGCGCGGAGCACCTGGCACACCTGCTGCACCCGGACGGGGCGCAATTGCCGGCGTTGCGCCC…
P2027	AAGAGCGCAAGAATATCATCTCTGGCGTTGCTCACGTGCTTTCCACGTTCAACAACACCATGATCACGATCTCCGACGCGCAGGGTAATGCAATTGCATGGTCCTCCTCGGGCGCACAGGGCTTCAAGGGCTCGCGTAAGTCCACACCGTATGCTGCTCAGGTTGCAGCTGAAGACGCAGGCCGCAAGGCTCGCGAACACGGTATGGAAACGCTTGAGATCGAAGTGTCCGGTCCGGGTTCGGGGCGTGAAAGTGCTCTTCGCGCGCTGCAGGCTGTTGGCTTCACGATTACGTCCATTCGTGACATGACGCCGGTGCCGCATAACGGCTGCCGTCCGCGTAAGCGTCGTCGCGTCTGAGTGATGCTGTGCTGCGCATCCCTGGGGATGCGCAGCATGT…
P2006	CGCTCGTGCGATTGCCAACCTGCCGAAGATCGACGTGCTGCCGACAATCGGTGCGAACGTCTATGACATCCTCAACCATGACGTGCTGGTTATTACCCGCGCAGGTCTTGAGGGTCTTAAGGAGCGTCTGGCATGACCATGTCTATCGTCATGAACGCACGTAAGACTGCTGAGAACATGTCTCAGGAAGCTCTTTACGATGTGGTCCGTTCGCCGCTGATCACGGAAAAGGCTACGCTTCTCTCAGAGCGTAATCAGGTTGTTTTCAAGGTCGCTACGACTGCAACCAAGCCGCAGATCAAGGCCGCTGTCGAAAAGCTCTTCAACGTGAAGGTTACTGGCGTGAATACGCTGGTCCAGAAGGGTAAGACGAAGCGCGTCAAGGGTCGTCCTGGTCGC…
P2176	AGATTGGTGTATTTGCCACCTATGTATCGGCGCGGGGCCATGCCTTTGTGGACCGCGCCCTGTATCTTCCAAAAGACTGGACATCGAACCGTGAGCGCCTGAAGCAGGCCCACGTTCCCGATGACGTGGTGTTCGCAACCAAACCGGCGTTAGCCTCGATGATGATTGAGCGGAGTATTGAGGCCGGTGTGCCCTTCCGCTGGGTTGCAGCAGACAGCGTGTATGGCGTCGGCGATGTGGAACGCACGCTTTGCCGGGCAGGAATTGGATATGTTCTTGGGGTCAAGGGCAACGGAACCGCTGATTGCCGGAGAGGCGAAAGATATTGCAGCAGGACTGCCAGACCAGGACTGGCGTCGTCTGTCAGCGGGGCACGGCACAAAAGGTGAGCGACTTTAT…
P2001	CGAGCTCCAGAAGCTCCGGATCATCAACCTGGTCAACCTTGTTCAGGAACACGACCAGAGCCGGCACGCCAACCTGACGTGCGAGCAGGATGTGCTCACGCGTCTGCGGCATCGGGCCGTCAGCAGCAGACACAACCAGGATCGCGCCGTCCATCTGGGCAGCACCGGTGATCATGTTCTTGACGTAGTCAGCGTGACCCGGGCAGTCAACGTGAGCATAGTGACGGTTCTTCGTCTCATACTCAACGTGTGCCGTGGAAATGGTGATACCACGAGCGCGCTCTTCCGGCGCTGCGTCGATCATGTCGTACGCCTTGAACTCGGCGCCGCCGCTCTTCGCAAGCGTCTTGGTAATTGCAGCAGTCAGCGAGGTCTTGCCGTGGTCGACGTGACCGATGG…
P2497	ACAGGCTGGATCTTCATCTCAACGGAACAGAACTGTGGCGTCTGCCAGAACGGTTTGTTGGGCGCATATAAAAAAAGCCGGCCCTTCATGGACCGGCTTGAAAACCTTATTCAGCTTCGGCCGGAGCCTCTTCTGAACGGGGCGATCTGAATGAAGGCTGTTCGTCACCTTCATGATGTCCATTCTCGTCACCGCCACGCTCACTACCTGGCTCACGACGCTCTTCATAAGCGCGCTGACGCTGCTGCTGGCGCTCATTGCGCTCCTGCTGGCTCTGCTGGGCAGCCTGGTTCATCGCATTCAGAATACGAAAATAATGCTCTGCATGCTGGAAATAGGCTTCGGCAAGAATGCGATCCCCTGTTCCTGTCGCATCCCGGCCAAGCTGGAGATACTTTT…
P1991	AACCAAGGGAGCCACCGAGCACTACAAGCTTGTCATTCGTCTTGGCGAACTCGACGATCACCTTCGCAACTGCAACCGGGTCTTCAGACCAAGCCAGAGCCGTTGGCCCCTTGAGCAGCGGCGCGATGCCGTCGAATTGGGTCCCATCCAGAGCGCGGCTGGCCAGCCGGTTCTTCGCAACCTTATATGTCGCACCTGCCGCACGAATGCGTCGACGCAGCTCCGTCACATCAGCAACCGTCAGACCCTTGTTCTGGGTGACGACAACCATGGACGTGCTGTTGAACACATCGGCGAGGAACTCGACAAAGGCCCGCTTTTCCGTACGGTCCAAAACCTGTCTCCTCGTCAGTTCGGAACAATCCGAACCAAGTTACCCATGAGATATCCCCGCACATG…

## Sheet: Table. S4
PROMOTER	-35 UP	-35 BOX	SPACER	-10 BOX	SPACER	START	LDF
P2703	TCTGGACG	TTCACG	CCGGATCCGCGGGGTTGCC	TGGTAGATT	TCTTCG	T	1.99
P2564	AATTCACA	TCTAAA	AAACTGTTAAATAACGATT	TTTTAAAAA	AATATA	A	1.93
P0365	ATCTGAAT	TTTCCG	TGTGAGGCATGATGT	TGCCATATT	CGGGGC	G	1.66
P2057	TGGCGCCC	TTAACG	GGACCGCAGCCTTG	GGTCATGGT	CAGTCT	C	1.04
P0295	CCTTGGGA	TTGAAG	CGATAGATTTTCAT	GGGCAAACT	CAAAAA	G	3.19
P2038	GACGTCGC	TTGCCT	GACCCTTGTGCCCATTGC	CGGCATTCT	TTCCGT	G	1.61
	TTGCTCTC	TTGCTC	CATTTCACGATCGCA	CCATATTCT	TGAGGC	A	1.24
P3022	TTATCAAG	TTTCTT	CTGTCGGTGAACCT	GCGTGAAAT	CAGACA	G	8
	AATTTAAG	TTGCCA	CATTAAATTAAAGAAATA	TTCTATCAT	GATCAC	A	1.51
P2002	TTTCGCCG	TTGATA	TGGAAGCCCCGGCC	AGATTTATT	TCTGG	C	0.68
P1490	-	-	-	-	-	-	-
P0284	TCGATCAC	ATGACT	CGGGACAAGAAG	ATGCAGAAT	GGACG	G	1.6
	GTCCGGC	TTGTCC	GAGGGAACTACCCG	ATCTATATG	CGCTT	A	0.22
P1003	ACCCCACG	TGGACG	GCGCCTCAGAC	TGGTAAGTT	GATGA	A	1.31
P2691	GCGAACGC	CTGATT	TGTTAATTCCGGC	CTGTAAAAT	GGCCG	G	5.93
P0034	TCGGACGT	TTGAAA	GATCGGGAACA	CCTTATTTT	GGTTT	T	3.27
P2447	GCCTTCTC	TTGAAG	AAACGAGAGAT	GTGGAAATT	GCGCT	T	0.82
P0339	AACAAAAC	CTGAAG	CCAACTCACTTCGGGA	AGAAATAAT	GAAAA	A	2.57
P0345	CGGCACGG	TTCCAT	CGCATGTTCTGTAAAAC	AGATAAGCT	GCACT	G	2.38
P0960	TTCTGCCC	TTGTCA	GGGTTGCATGAAGA	TTGTTAGCT	-	-	1.58
P2731	TCCACCCC	ATCACA	ATACAGAGATTAT	AGGCATGGT	-	-	0.58
	TCTTGCTG	TTCCCT	TTTCAATTTGTATT	TGTCATATT	TCGTG	T	3.3
P0265	GCGTTGCA	TTGCCA	CGATCAGCGTGCTAA	TGCCAGTTT	CTTCTTGT	A	0.99
	TATTCCCC	TTGATA	CGGCGTCTTCCTGAATGAT	CCGTAAACT	CACGG	G	4.25
P2466	GCAAAGCC	TTGTAG	TATGCGTGACAA	TCTTAAAAT	CCACG	C	4.76
P1992	CGGATTAC	TTCCAA	ACCTGTCCAAGACCGC	ACGTAGCAT	CTCTC	G	1.46
P0120	TACAGGAA	ATGACG	CACTGAAACCTTT	AATAAAAAT	ATAAAAGGCC	G	3.35
P0372	CGCTGAAG	CTCACT	GGCATGGCGGCCCG	GGGTATGGT	GGTCC	A	1.39
P0948	CCATCACG	TTGATA	GGCCGGGTGTGAAAG	TGCAGTAAT	GCATGCA	G	1.24
	AGGTTCAA	ATCCTA	CCCCCGCAACCATAC	AAGCATAAT			1.28
P1998	TGAAACAC	TTGACT	CAACGCGGAACCCT	TCGTAGGTT	CCGCG	C	1.71
P2385	AAAGAACG	TTGGTA	AATTTCAAAAACGCTAC	AGTTATGAT	TACTT	C	4.61
P0080	AACAGCGT	CTCAAA	ACCCTTCTGGAC	GGCAAGAAT	ATTTTTTC	C	0.7
P1051	AAGGAAAG	TTGTAG	GTGGGGTTCTCTGACA	CGGCATCCT	CCTGT	T	1.09
P0079	CGGCCGCG	TCGCTT	TTGAGAAGGGCACG	GCCTAAAAT	GGAGC	G	2.33
P2481	CGCACCAT	TTCCCT	TTTAAGGGTAA	TGGAAAAAT	CTCGA	A	4.27
P1653	-	-	-	-	-	-	-
P0804	CATTATCT	TTTCCG	CCCCACTGTCGTTG	GCGTATCAT	GCAAA	T	3.18
P0205	-	-	-	-	-	-	-
P0647	CCCCCGAC	TTGAGA	AGGGGGTAAAAAG	CAGTACATT	TCGTG	A	1.77
P1471	GCGGCCAA	CTGATG	CGGATTCCGGA	GTGTAAGAT	CAGCA	A	4.27
P2025	ATTGGCAT	TTGACT	CAAGGGGGGTGCC	CGGTATATT	GCGCG	C	4.35
P0636	TTTTTTTA	TTGACA	GAGCGCCCACTGA	GGGTGTTTT	TGCGG	G	4.09
P2016	TAAGGCTA	TTGCCG	GCTTCAAGATCCGTGAAGG	TCTTCCGAT			0.81
	CCTTCGAT	CTGCCG	TTCGCAGGTTGATC	AGGTAATTT	TTCAG	A	2.46
P0943	AGAGCATA	TGGATA	GCGCTTTTTGG	GCGTGTAAT	TCTTC	C	3.17
	TCTATGCT	TTGTTT	TTTTTAAATTTG	TGCTATATT	CAGCA	T	8.2
P0692	TTAACTAA	TTGCAT	CGACACCAAGGATGAAGCC	TCCCAAAAT	ACCGG	T	5.45
P2311	AGAAAAGG	TTCTCA	GAGACGCTTACACC	AAGAATAAT	CCTGC	A	1.43
P1720	GTGTGCTG	TTGCTG	AACAGAGTGCCCGC	ACATGAGAT			0.34
	GGACCGGC	TTCGGG	AGCGGCCAGTTCGTGAA	GGGTATGAT	CCGGG	A	2.5
P1918	ACGGTATT	ATAATA	CCTTATCATTAAAAATGG	CGGTAAACT	GCGCC	G	3.64
P0270	ATGATCAA	TTTCCG	ATCTGGATGAAACTCTGGC	AGCCATAAT	GCGTG	A	2.97
P0373	TCCGGTCA	CTGAAG	ACACTCTTTATGGC	AGTCATAAT	TTGAGAA	A	3.76
P0974	CGGAACAT	TTACCG	GGGACTCAGAC	TTCTAAAGT	GAAGG	A	2.45
P1721	GGAGGCCC	TTGAAA	CAAAAAAATGAGTG	CCTAAATAT	TCATCA	C	3.12
P0726	GGGAAGAA	TTCAGG	AAGTCCCCGTCGGGACTT	TGGCAGAAT	TGAGG	C	2.08
P1500	AGGTGCCT	TTTTCG	GGGCGTCATAAACCCAA	CGTTAATCT	TTTGA	G	2.03
P2337	ATTTCCTT	TTTAAG	GCATAAGTCCAGAGTGC	CGCAAAGAT	GCGAT	A	1.83
P0358	TGAAGATT	ATGACG	AAGCCCCTGTCGT	GGCTCATAT	GAAGG	G	0.47
P2075	TTTTTCTT	TTGACA	CCCATCAAGGGAAGAGG	CGGAAATAT	AGCGT	C	3.75
P0507	CCTTTACT	TTGAAG	GGAATGATGCCGACCAAA	GATTAATAG	ACGCC	T	1.6
P1601	TGATGTTC	TTTCAA	TAAGTTAACATAATTAAAT	TGTTAATTT	TCTA	T	8.6
P1145	CATGACGC	TTGCAA	GTTATCTTTAAGGAGCG	TTGAAAAAT	TCGGC	C	2.14
P2061	GTGTTGTG	TGGATC	AGAAGCTTGATGAGCAC	GGCTATATT	GTCCC	G	1.47
P0327	GTAGCGGG	TTGTCG	TCGAGCACAAGAGCGTG	TTTCACAAT	ATGGT	T	1.64
P1295	GAGGCCGC	ATCCAT	CCGGATGAGCCTC	TTTTAAAAT	CATTA	T	5.45
P0404	CGGCAGCC	TCGAAA	GTGGCCCGCTCGACT	AATCAAAAT	GCGGC	G	1.08
P0677	AAAACTAA	TTATCA	CAATAAAATATATTA	ATGTATATT	TTTGA	T	8.95
P0991	ACTCCGAT	TTTATA	CAAAGTATTGAAT	TTTTATAGT	GATTG	G	6.71
P0069	GGAATTAT	TTTCCG	CTTATTCGAATTG	GTTTACATT	AAAAA	A	5.65
P2080	ATGAATAT	TTGCCG	CCGAGACTGCGTCGACTCTGA	GTTTATCCT	TGATT	T	0.92
P1142	TGCGATAA	ATGCCG	AGGCCAGTCGCCGGGCTT	CGGCATGAT	GTCGA	G	1.57
	AGAGTCAT	CTGATG	GCACTGGCATGTTG	CCTTATATT	GCCCT	G	1.6
P1715	CTGTCAGG	TTGTCA	TTCTGTCCGGCGA	GTGTTTTCT	TCATTC	C	1.34
P1089	AGCCGTAT	TTGCGC	CCCTTGTACAACA	CTGTAAGAT	ACTCT	C	1.99
P2415	CAAGCTTC	CTGAAG	AAGCTCAGGTCATCAAGCG	CCGTATCCT	GCGAG	T	1.18
P2402	GGGAGTAT	TGGACA	TTTGAGCACTCCACCCCC	GGTCATAAT	GGGGG	A	2.42
P0735	GAACCTCC	GTCAGT	CTCTTTCTGCCG	AGATATGAT	GGGCC	G	0.22
	TTCCGGGT	TTGAAA	GTCCTGTTCATAACC	GGATATGCT	GAGCA	G	3.88
P1062	ATTCTCAA	ATAACA	TATGGGATCATTT	TTGTATGAT	TTCAT	G	5.47
P0082	AAATATTC	TTGCCG	TCCAGAAGGGTTT	TGAGACGCT			0.51
P0842	-	-	-	-	-	-	-
P1314	TCGTCCGA	TACACG	GAGGACGACATGATGC	TCGTAGACT	GTGAG	G	0.47
P0266	TCGTGGCA	ATGCAA	CGCGTGCCCGCTTTTC	TGCCATAAT	CACAA	A	2.84
P1048	AGCAGCAA	TGGCCC	GCGCGGACCCGCCG	TCTTACTAT	CCTGATTA	C	2.35
P1989	TGCTGGAA	TTGACA	ACCATGAGTCTGCC	CTCGACAAT	GATCT	C	1.87
P1684	GCGGCTCC	TGTCCG	CATTGTGACGA	AACCATGCT			1.51
	TGCCAAGG	TTGATG	CGGCGGCTCCTGAA	CGATACAAT	GCTGG	T	2.99
P2000	CCGTATGG	CTGAAG	CTAACAAGGCATTC	AGTCACTAT	CGCTG	G	1.1
P1993	GCCGTCTC	TGGACG	AACTGCGTGCGAAGCTGGT	GGGTATGAT	TCAGA	C	1.88
P1997	TGATAACG	ATGTCT	CCGAACTTTGGATC	GGGAAGGAT	-	-	0.42
P2563	ACATTTCG	TTGCTG	CTGCCATCAGTTGTC	TCTTGATAT	-	G	2.7
P1555	CAGTGGGC	TTGAAG	GTCTGGTCAGTGGAGCTG	ATATAAGAT	AGGCA	T	2.33
P1063	GGACCGTT	TCGACA	CGTCCATGTCGCC	AGCTGAAAT	CGAAG	A	0.76
P1595	GGAGCCCA	TTCACG	CCAGTGTCTCCCTGATTGA	ATGCAAACT			1.03
	AATAGTTC	TTGACC	TTTTCGGCTCAGCC	TGTCATAAA	CACTC	C	1.73
P1654	GCACGCCG	TTGCAA	ATGCCCGTAAAATC	ACGGATCAT	GAAAT	C	1.75
P2010	AGGGACGT	GTGCCG	TTGCATACGCTTCG	CGCTGATAT	CGACT	A	0.86
P1315	CGGCATGA	TTGCCA	GCTTCTCCCGTGCCCTC	GTGGATGAT	CTGCG	C	1.71
P1184	GATAGCGT	CTGACA	GGCGGTTTTGTTCATAA	GGTTATGAT	TTTGA	G	5.25
P1935	TCACACCG	ATGGCG	GCCTGCGAGACGT	AGGTATGAT	GCCGG	A	2.19
P0309	CACAATCC	ATGACA	GCTCGAAATCGGAA	GCCTGAAAT	TCGGT	C	0.91
P0709	-	-	-	-	-	-	-
P2027	CACAGGGC	TTCAAG	GGCTCGCGTAAGTCCACA	CCGTATGCT	GCTCA	G	1.43
P2006	TGGTCCGT	TCGCCG	CTGATCACGGAAAA	GGCTACGCT	TCTCT	C	1.85
P2176	GCGGGGCC	ATGCCT	TTGTGGACCGCGCC	CTGTATCTT	CCAAA	A	1.47
P2001	TAGTCAGC	GTGACC	CGGGCAGTCAACGT	GAGCATAGT	GACGG	T	0.26
P2497	GCACGATG	ATGCCG	GCCTCTTATACG	CTTCATATT	CATCG	A	0.4
	TCGTCACC	TTCATG	GACCGGCTTGAAAA	CCTTATTCA	-	-	1.04
P1991	CTACAAGC	TTGTCA	TTCGTCTTGGCGAA	CTCGACGAT	CACCT	T	0.69

## Sheet: Table. S5
The nucleotide sequences of p2-5 and pBBR1MCS-5
p2-5	TAATCATGGTCATAGCTGTTTCCTGTGTGAAATTGTTATCCGCTCACAATTCCACACAACATACGAGCCGGAAGCATAAAGTGTAAAGCCTGGGGTGCCTAATGAGTGAGCTAACTCACATTAATTGCGTTGCGCTCACTGCCCGCTTTCCAGTCGGGAAACCTGTCGTGCCAGCTGCATTAATGAATCGGCCAACGCGCGGGGAGAGGCGGTTTGCGTATTGGGCGCTCTTCCGCTTCCTCGCTCACTGACTCGCTGCGCTCGGTCGTTCGGCTGCGGCGAGCGGTATCAGCTCACTCAAAGGCGGTAATACGGTTATCCACAGAATCAGGGGATAACGCAGGAAAGAACATGTGAGCAAAAGGCCAGCAAAAGGCCAGGAACCGTAAAAAGGCCGCG…
pBBR1MCS-5	CTCGGGCCGTCTCTTGGGCTTGATCGGCCTTCTTGCGCATCTCACGCGCTCCTGCGGCGGCCTGTAGGGCAGGCTCATACCCCTGCCGAACCGCTTTTGTCAGCCGGTCGGCCACGGCTTCCGGCGTCTCAACGCGCTTTGAGATTCCCAGCTTTTCGGCCAATCCCTGCGGTGCATAGGCGCGTGGCTCGACCGCTTGCGGGCTGATGGTGACGTGGCCCACTGGTGGCCGCTCCAGGGCCTCGTAGAACGCCTGAATGCGCGTGTGACGTGCCTTGCTGCCCTCGATGCCCCGTTGCAGCCCTAGATCGGCCACAGCGGCCGCAAACGTGGTCTGGTCGCGGGTCATCTGCGCTTTGTTGCCGATGAACTCCTTGGCCGACAGCCTGCCGTCCTGCG…
